# Supplementary material for: catena-Poly[[dichloridomercury(II)]-μ-1,4-bis­[(pyridin-2-yl)meth­oxy]benzene-κ2 N:N′]
Source: Acta Crystallogr Sect E Struct Rep Online. 2011 Sep 30;67(Pt 10):m1427. doi: 10.1107/S1600536811038323 (PMC3201560; doi:10.1107/S1600536811038323)
Supplement: Supplementary file 1 [file e-67-m1427-sup1.cif]

##############################################################################
#                                                                            #
# This CIF contains the data in a paper accepted for publication in          #
# Acta Crystallographica Section E. It conforms to the requirements of       #
# Notes for Authors for Acta Crystallographica Section E, and has been       #
# peer reviewed under the auspices of the IUCr Commission on Journals.       #
#                                                                            #
# Full details of the Crystallographic Information File format               #
# are given in the paper "The Crystallographic Information File (CIF):       #
# a New Standard Archive File for Crystallography" by S. R. Hall, F. H.      #
# Allen and I. D. Brown [Acta Cryst. (1991), A47, 655-685].                  #
#                                                                            #
# The current version of the core CIF dictionary is obtainable from          #
# ftp://ftp.iucr.org/pub/cif_core.dic.                                       #
#                                                                            #
# Software is freely available for graphical display of the structure(s)     #
# in this CIF. For information consult the CIF software page                 #
# http://www.iucr.org/resources/cif/software.                                #
#                                                                            #
# This file may be used for bona fide research purposes within the           #
# scientific community so long as proper attribution is given to the journal # 
# article from which it was obtained.                                        #
#                                                                            #
##############################################################################
data_I
_audit_creation_method     SHELXL-97
_chemical_name_systematic
;
 <i>catena</i>-Poly[dichlorido{\m-1,4-bis[(pyridin-2-yl)methoxy]benzene-\
\k^2^<i>N</i>:<i>N</i>'}mercury(II)]
;
_chemical_name_common
;
<i>catena</i>-Poly[[dichloridomercury(II)]-\m-1,4-bis[(pyridin-2-
yl)methoxy]benzene-\k^2^<i>N</i>:<i>N</i>']
;
_chemical_formula_moiety     'C18 H16 Cl2 Hg N2 O2'
_chemical_formula_sum     'C18 H16 Cl2 Hg N2 O2'
_chemical_formula_iupac     '[Hg Cl2 (C18 H16 N2 O2)]'
_chemical_formula_weight     563.82
_chemical_melting_point     ?
_symmetry_cell_setting     triclinic
_symmetry_space_group_name_H-M     'P -1'
_symmetry_space_group_name_Hall     '-P 1'
loop_
    _symmetry_equiv_pos_as_xyz
    'x, y, z'
    '-x, -y, -z'
_cell_length_a     9.201(5)
_cell_length_b     10.335(5)
_cell_length_c     11.040(6)
_cell_angle_alpha     86.11(2)
_cell_angle_beta     66.51(2)
_cell_angle_gamma     73.860(18)
_cell_volume     923.8(9)
_cell_formula_units_Z     2
_cell_measurement_reflns_used     8238
_cell_measurement_theta_min     3.61
_cell_measurement_theta_max     27.52
_cell_measurement_temperature     293(2)
_exptl_crystal_description     block
_exptl_crystal_colour     colorless
_exptl_crystal_size_max     0.19
_exptl_crystal_size_mid     0.17
_exptl_crystal_size_min     0.17
_exptl_crystal_density_diffrn     2.027
_exptl_crystal_density_meas     ?
_exptl_crystal_density_method     'not measured'
_exptl_crystal_F_000     536
_exptl_absorpt_coefficient_mu     8.633
_exptl_absorpt_correction_type     multi-scan
_exptl_absorpt_process_details     '(ABSCOR; Higashi, 1995)'
_exptl_absorpt_correction_T_min     0.2880
_exptl_absorpt_correction_T_max     0.3249
_exptl_special_details     ?
_diffrn_ambient_temperature     293(2)
_diffrn_radiation_type     MoK\a
_diffrn_radiation_wavelength     0.71073
_diffrn_radiation_source     'fine-focus sealed tube'
_diffrn_radiation_monochromator     graphite
_diffrn_measurement_device_type     'Rigaku R-AXIS RAPID'
_diffrn_measurement_method     '\w scan'
_diffrn_detector_area_resol_mean     ?
_diffrn_reflns_number     9080
_diffrn_reflns_av_R_equivalents     0.0509
_diffrn_reflns_av_sigmaI/netI     0.0692
_diffrn_reflns_theta_min     3.61
_diffrn_reflns_theta_max     27.48
_diffrn_reflns_theta_full     27.48
_diffrn_measured_fraction_theta_max     0.987
_diffrn_measured_fraction_theta_full     0.987
_diffrn_reflns_limit_h_min     -10
_diffrn_reflns_limit_h_max     11
_diffrn_reflns_limit_k_min     -13
_diffrn_reflns_limit_k_max     13
_diffrn_reflns_limit_l_min     -14
_diffrn_reflns_limit_l_max     14
_diffrn_standards_number     ?
_diffrn_standards_interval_count     ?
_diffrn_standards_interval_time     ?
_diffrn_standards_decay_%     ?
_refine_special_details
;
;
_reflns_number_total     4179
_reflns_number_gt     3688
_reflns_threshold_expression     >2\s(I)
_refine_ls_structure_factor_coef     Fsqd
_refine_ls_matrix_type     full
_refine_ls_R_factor_all     0.0436
_refine_ls_R_factor_gt     0.0357
_refine_ls_wR_factor_gt     0.1041
_refine_ls_wR_factor_ref     0.1217
_refine_ls_goodness_of_fit_ref     1.164
_refine_ls_restrained_S_all     1.164
_refine_ls_number_reflns     4179
_refine_ls_number_parameters     226
_refine_ls_number_restraints     0
_refine_ls_hydrogen_treatment     constr
_refine_ls_weighting_scheme     calc
_refine_ls_weighting_details
                 'calc w=1/[\s^2^(Fo^2^)+(0.0627P)^2^] where P=(Fo^2^+2Fc^2^)/3'
_atom_sites_solution_hydrogens     geom
_atom_sites_solution_primary     direct
_atom_sites_solution_secondary     difmap
_refine_ls_shift/su_max     0.001
_refine_ls_shift/su_mean     0.000
_refine_diff_density_max     1.556
_refine_diff_density_min     -1.735
_refine_ls_extinction_method     none
_refine_ls_extinction_coef     ?
loop_
    _atom_type_symbol
    _atom_type_description
    _atom_type_scat_dispersion_real
    _atom_type_scat_dispersion_imag
    _atom_type_scat_source
    'C' 'C' 0.0033 0.0016
                         'International Tables Vol C Tables 4.2.6.8 and 6.1.1.4'
    'H' 'H' 0.0000 0.0000
                         'International Tables Vol C Tables 4.2.6.8 and 6.1.1.4'
    'Cl' 'Cl' 0.1484 0.1585
                         'International Tables Vol C Tables 4.2.6.8 and 6.1.1.4'
    'Hg' 'Hg' -2.3894 9.2266
                         'International Tables Vol C Tables 4.2.6.8 and 6.1.1.4'
    'N' 'N' 0.0061 0.0033
                         'International Tables Vol C Tables 4.2.6.8 and 6.1.1.4'
    'O' 'O' 0.0106 0.0060
                         'International Tables Vol C Tables 4.2.6.8 and 6.1.1.4'
_computing_data_collection     'RAPID-AUTO (Rigaku, 1998)'
_computing_cell_refinement     'RAPID-AUTO (Rigaku, 1998)'
_computing_data_reduction     'CrystalStructure (Rigaku/MSC, 2002)'
_computing_structure_solution     'SHELXS97 (Sheldrick, 2008)'
_computing_structure_refinement     'SHELXL97 (Sheldrick, 2008)'
_computing_molecular_graphics     'DIAMOND (Brandenburg, 1999)'
_computing_publication_material     'SHELXTL (Sheldrick, 2008)'
loop_
    _atom_site_type_symbol
    _atom_site_label
    _atom_site_fract_x
    _atom_site_fract_y
    _atom_site_fract_z
    _atom_site_U_iso_or_equiv
    _atom_site_adp_type
    _atom_site_calc_flag
    _atom_site_refinement_flags
    _atom_site_occupancy
    _atom_site_symmetry_multiplicity
    _atom_site_disorder_assembly
    _atom_site_disorder_group
    C C1 0.3961(8) 1.3384(6) 0.0220(7) 0.0444(16) Uani d . 1 1 . .
    H H1 0.3896 1.4124 0.0692 0.053 Uiso calc R 1 1 . .
    C C2 0.5080(10) 1.3141(7) -0.1062(7) 0.0503(18) Uani d . 1 1 . .
    H H2 0.5756 1.3705 -0.1448 0.060 Uiso calc R 1 1 . .
    C C3 0.5187(9) 1.2054(7) -0.1767(7) 0.0505(18) Uani d . 1 1 . .
    H H3 0.5939 1.1867 -0.2640 0.061 Uiso calc R 1 1 . .
    C C4 0.4164(9) 1.1238(7) -0.1164(7) 0.0438(15) Uani d . 1 1 . .
    H H4 0.4213 1.0497 -0.1626 0.053 Uiso calc R 1 1 . .
    C C5 0.3057(8) 1.1542(6) 0.0148(6) 0.0343(12) Uani d . 1 1 . .
    C C6 0.1907(9) 1.0703(6) 0.0877(7) 0.0414(15) Uani d . 1 1 . .
    H H6A 0.2040 1.0418 0.1691 0.050 Uiso calc R 1 1 . .
    H H6B 0.0774 1.1229 0.1100 0.050 Uiso calc R 1 1 . .
    C C7 0.1385(9) 0.8632(6) 0.0600(6) 0.0370(14) Uani d . 1 1 . .
    C C8 0.0193(9) 0.8735(6) 0.1867(7) 0.0468(18) Uani d . 1 1 . .
    H H8 -0.0110 0.9494 0.2412 0.056 Uiso calc R 1 1 . .
    C C9 -0.0548(9) 0.7707(6) 0.2322(7) 0.0444(16) Uani d . 1 1 . .
    H H9 -0.1340 0.7771 0.3181 0.053 Uiso calc R 1 1 . .
    C C10 -0.0126(8) 0.6587(5) 0.1515(6) 0.0321(12) Uani d . 1 1 . .
    C C11 0.1058(9) 0.6489(6) 0.0227(6) 0.0407(15) Uani d . 1 1 . .
    H H11 0.1345 0.5739 -0.0326 0.049 Uiso calc R 1 1 . .
    C C12 0.1794(9) 0.7515(7) -0.0215(7) 0.0446(16) Uani d . 1 1 . .
    H H12 0.2580 0.7457 -0.1076 0.053 Uiso calc R 1 1 . .
    C C13 -0.1985(8) 0.5549(6) 0.3153(6) 0.0374(13) Uani d . 1 1 . .
    H H13A -0.2948 0.6272 0.3208 0.045 Uiso calc R 1 1 . .
    H H13B -0.1615 0.5746 0.3811 0.045 Uiso calc R 1 1 . .
    C C14 -0.2419(7) 0.4243(6) 0.3415(6) 0.0324(12) Uani d . 1 1 . .
    C C15 -0.3957(8) 0.4143(7) 0.3561(7) 0.0401(14) Uani d . 1 1 . .
    H H15 -0.4710 0.4882 0.3417 0.048 Uiso calc R 1 1 . .
    C C16 -0.4359(8) 0.2947(7) 0.3918(7) 0.0415(15) Uani d . 1 1 . .
    H H16 -0.5389 0.2874 0.4030 0.050 Uiso calc R 1 1 . .
    C C17 -0.3210(8) 0.1850(6) 0.4111(7) 0.0413(15) Uani d . 1 1 . .
    H H17 -0.3447 0.1027 0.4339 0.050 Uiso calc R 1 1 . .
    C C18 -0.1700(8) 0.2013(6) 0.3954(7) 0.0396(14) Uani d . 1 1 . .
    H H18 -0.0937 0.1290 0.4106 0.048 Uiso calc R 1 1 . .
    Cl Cl1 0.2047(2) 1.51507(16) 0.35012(17) 0.0436(4) Uani d . 1 1 . .
    Cl Cl2 0.2358(3) 1.10739(19) 0.4104(2) 0.0581(5) Uani d . 1 1 . .
    Hg Hg1 0.13517(3) 1.31748(2) 0.31567(2) 0.04162(12) Uani d . 1 1 . .
    N N1 0.2955(6) 1.2612(5) 0.0831(5) 0.0361(11) Uani d . 1 1 . .
    N N2 -0.1291(6) 0.3179(5) 0.3590(5) 0.0328(11) Uani d . 1 1 . .
    O O1 0.2274(7) 0.9563(5) 0.0059(5) 0.0490(13) Uani d . 1 1 . .
    O O2 -0.0724(6) 0.5467(4) 0.1880(5) 0.0450(12) Uani d . 1 1 . .
loop_
    _atom_site_aniso_label
    _atom_site_aniso_U_11
    _atom_site_aniso_U_22
    _atom_site_aniso_U_33
    _atom_site_aniso_U_12
    _atom_site_aniso_U_13
    _atom_site_aniso_U_23
    C1 0.046(4) 0.033(3) 0.047(4) -0.016(3) -0.007(3) -0.005(3)
    C2 0.056(4) 0.044(3) 0.045(4) -0.027(3) -0.006(3) 0.006(3)
    C3 0.048(4) 0.051(4) 0.042(4) -0.016(3) -0.007(3) 0.006(3)
    C4 0.055(4) 0.041(3) 0.044(4) -0.023(3) -0.022(3) 0.005(3)
    C5 0.039(3) 0.028(3) 0.043(3) -0.014(2) -0.022(3) 0.008(2)
    C6 0.055(4) 0.035(3) 0.044(3) -0.025(3) -0.021(3) 0.005(3)
    C7 0.052(4) 0.029(3) 0.035(3) -0.018(3) -0.019(3) 0.004(2)
    C8 0.052(4) 0.029(3) 0.040(3) -0.011(3) 0.004(3) -0.015(3)
    C9 0.049(4) 0.036(3) 0.041(3) -0.019(3) -0.006(3) -0.003(3)
    C10 0.041(3) 0.026(2) 0.031(3) -0.009(2) -0.016(2) -0.005(2)
    C11 0.059(4) 0.034(3) 0.029(3) -0.018(3) -0.012(3) -0.009(2)
    C12 0.061(4) 0.049(4) 0.031(3) -0.028(3) -0.017(3) 0.005(3)
    C13 0.043(3) 0.030(3) 0.039(3) -0.013(3) -0.014(3) 0.006(2)
    C14 0.037(3) 0.030(3) 0.025(3) -0.006(2) -0.008(2) -0.002(2)
    C15 0.034(3) 0.046(3) 0.047(4) -0.018(3) -0.020(3) 0.011(3)
    C16 0.036(3) 0.044(3) 0.044(3) -0.017(3) -0.010(3) -0.004(3)
    C17 0.041(3) 0.040(3) 0.044(3) -0.022(3) -0.011(3) 0.005(3)
    C18 0.040(3) 0.029(3) 0.043(3) -0.008(3) -0.011(3) 0.003(3)
    Cl1 0.0489(8) 0.0469(8) 0.0472(9) -0.0256(7) -0.0236(7) 0.0053(7)
    Cl2 0.0738(12) 0.0447(9) 0.0561(11) -0.0065(9) -0.0337(10) 0.0111(8)
    Hg1 0.04200(17) 0.04003(17) 0.05152(19) -0.01992(12) -0.02262(13)
                                                                     0.00908(12)
    N1 0.039(3) 0.028(2) 0.038(3) -0.011(2) -0.011(2) 0.002(2)
    N2 0.035(2) 0.030(2) 0.035(3) -0.012(2) -0.014(2) 0.001(2)
    O1 0.070(3) 0.042(2) 0.038(2) -0.034(2) -0.012(2) 0.001(2)
    O2 0.063(3) 0.040(2) 0.038(2) -0.031(2) -0.015(2) 0.0025(19)
_geom_special_details
;
;
loop_
    _geom_bond_atom_site_label_1
    _geom_bond_atom_site_label_2
    _geom_bond_site_symmetry_2
    _geom_bond_distance
    _geom_bond_publ_flag
    C1 N1 . 1.338(8) ?
    C1 C2 . 1.367(9) ?
    C1 H1 . 0.9300 ?
    C2 C3 . 1.369(10) ?
    C2 H2 . 0.9300 ?
    C3 C4 . 1.380(9) ?
    C3 H3 . 0.9300 ?
    C4 C5 . 1.393(9) ?
    C4 H4 . 0.9300 ?
    C5 N1 . 1.341(8) ?
    C5 C6 . 1.502(8) ?
    C6 O1 . 1.413(7) ?
    C6 H6A . 0.9700 ?
    C6 H6B . 0.9700 ?
    C7 C8 . 1.380(9) ?
    C7 C12 . 1.383(9) ?
    C7 O1 . 1.386(7) ?
    C8 C9 . 1.379(9) ?
    C8 H8 . 0.9300 ?
    C9 C10 . 1.378(8) ?
    C9 H9 . 0.9300 ?
    C10 O2 . 1.385(7) ?
    C10 C11 . 1.393(8) ?
    C11 C12 . 1.374(9) ?
    C11 H11 . 0.9300 ?
    C12 H12 . 0.9300 ?
    C13 O2 . 1.410(8) ?
    C13 C14 . 1.491(8) ?
    C13 H13A . 0.9700 ?
    C13 H13B . 0.9700 ?
    C14 N2 . 1.349(8) ?
    C14 C15 . 1.391(9) ?
    C15 C16 . 1.375(9) ?
    C15 H15 . 0.9300 ?
    C16 C17 . 1.389(10) ?
    C16 H16 . 0.9300 ?
    C17 C18 . 1.387(9) ?
    C17 H17 . 0.9300 ?
    C18 N2 . 1.349(8) ?
    C18 H18 . 0.9300 ?
    Hg1 Cl1 . 2.3981(18) ?
    Hg1 Cl2 . 2.452(2) ?
    Hg1 N2 1_565 2.282(5) ?
    Hg1 N1 . 2.411(5) ?
loop_
    _geom_angle_atom_site_label_1
    _geom_angle_atom_site_label_2
    _geom_angle_atom_site_label_3
    _geom_angle_site_symmetry_1
    _geom_angle_site_symmetry_3
    _geom_angle
    _geom_angle_publ_flag
    N1 C1 C2 . . 123.4(6) ?
    N1 C1 H1 . . 118.3 ?
    C2 C1 H1 . . 118.3 ?
    C1 C2 C3 . . 118.8(6) ?
    C1 C2 H2 . . 120.6 ?
    C3 C2 H2 . . 120.6 ?
    C2 C3 C4 . . 119.1(6) ?
    C2 C3 H3 . . 120.4 ?
    C4 C3 H3 . . 120.4 ?
    C3 C4 C5 . . 119.0(6) ?
    C3 C4 H4 . . 120.5 ?
    C5 C4 H4 . . 120.5 ?
    N1 C5 C4 . . 121.6(6) ?
    N1 C5 C6 . . 116.1(5) ?
    C4 C5 C6 . . 122.3(6) ?
    O1 C6 C5 . . 108.7(5) ?
    O1 C6 H6A . . 109.9 ?
    C5 C6 H6A . . 109.9 ?
    O1 C6 H6B . . 109.9 ?
    C5 C6 H6B . . 109.9 ?
    H6A C6 H6B . . 108.3 ?
    C8 C7 C12 . . 119.7(6) ?
    C8 C7 O1 . . 124.9(5) ?
    C12 C7 O1 . . 115.4(6) ?
    C9 C8 C7 . . 119.8(5) ?
    C9 C8 H8 . . 120.1 ?
    C7 C8 H8 . . 120.1 ?
    C10 C9 C8 . . 120.6(6) ?
    C10 C9 H9 . . 119.7 ?
    C8 C9 H9 . . 119.7 ?
    C9 C10 O2 . . 125.7(5) ?
    C9 C10 C11 . . 119.9(5) ?
    O2 C10 C11 . . 114.3(5) ?
    C12 C11 C10 . . 119.1(5) ?
    C12 C11 H11 . . 120.4 ?
    C10 C11 H11 . . 120.4 ?
    C11 C12 C7 . . 121.0(6) ?
    C11 C12 H12 . . 119.5 ?
    C7 C12 H12 . . 119.5 ?
    O2 C13 C14 . . 109.4(5) ?
    O2 C13 H13A . . 109.8 ?
    C14 C13 H13A . . 109.8 ?
    O2 C13 H13B . . 109.8 ?
    C14 C13 H13B . . 109.8 ?
    H13A C13 H13B . . 108.3 ?
    N2 C14 C15 . . 121.4(6) ?
    N2 C14 C13 . . 116.8(6) ?
    C15 C14 C13 . . 121.6(6) ?
    C16 C15 C14 . . 119.7(6) ?
    C16 C15 H15 . . 120.1 ?
    C14 C15 H15 . . 120.1 ?
    C15 C16 C17 . . 119.3(6) ?
    C15 C16 H16 . . 120.3 ?
    C17 C16 H16 . . 120.3 ?
    C18 C17 C16 . . 118.2(6) ?
    C18 C17 H17 . . 120.9 ?
    C16 C17 H17 . . 120.9 ?
    N2 C18 C17 . . 122.7(6) ?
    N2 C18 H18 . . 118.6 ?
    C17 C18 H18 . . 118.6 ?
    N2 Hg1 Cl1 1_565 . 122.30(12) ?
    N2 Hg1 N1 1_565 . 107.69(19) ?
    Cl1 Hg1 N1 . . 102.88(13) ?
    N2 Hg1 Cl2 1_565 . 102.39(14) ?
    Cl1 Hg1 Cl2 . . 118.53(8) ?
    N1 Hg1 Cl2 . . 100.63(13) ?
    C1 N1 C5 . . 118.0(5) ?
    C1 N1 Hg1 . . 114.8(4) ?
    C5 N1 Hg1 . . 126.7(4) ?
    C14 N2 C18 . . 118.6(5) ?
    C14 N2 Hg1 . 1_545 123.9(4) ?
    C18 N2 Hg1 . 1_545 117.3(4) ?
    C7 O1 C6 . . 116.8(5) ?
    C10 O2 C13 . . 116.3(4) ?
loop_
    _geom_hbond_atom_site_label_D
    _geom_hbond_atom_site_label_H
    _geom_hbond_atom_site_label_A
    _geom_hbond_site_symmetry_A
    _geom_hbond_distance_DH
    _geom_hbond_distance_HA
    _geom_hbond_distance_DA
    _geom_hbond_angle_DHA
    C2 H2 Cl1 2_685 0.93 2.82 3.692(8) 157
    C11 H11 O2 2_565 0.93 2.51 3.338(9) 149
data_global
_journal_date_recd_electronic     2011-09-02
_journal_date_accepted     2011-09-19
_journal_name_full     'Acta Crystallographica, Section E'
_journal_year     2011
_journal_volume     67
_journal_issue     10
_journal_page_first     m1427
_journal_page_last     m1427
_journal_paper_category     QM
_journal_coeditor_code     HY2469
_publ_contact_author_name     'Dr Liu, Ying'
_publ_contact_author_address
;
Department of Materials and Chemistry Engineering
Heilongjiang Institute of Technology
Harbin 150050
People's Republic of China
;
_publ_contact_author_email     hgf1000@163.com
_publ_contact_author_fax     '(86)451 8660 9151'
_publ_contact_author_phone     '(86)451 8660 9001'
_publ_section_title
;\
<i>catena</i>-Poly[[dichloridomercury(II)]-\m-1,4-bis[(pyridin-2-\
yl)methoxy]benzene-\k^2^<i>N</i>:<i>N</i>']
;
loop_
    _publ_author_name
    _publ_author_footnote
    _publ_author_address
    'Liu, Ying' .
;
Department of Materials and Chemical Engineering
Heilongjiang Institute of Technology
Harbin 150050
People's Republic of China
;
    'Zhang, Hong-Sen' .
;
Modern Analysis, Test and Research Center
Heilongjiang Institute of Science and Technology
Harbin 150027
People's Republic of China
;
    'Hu, Ming-Xing' .
;
Department of Materials and Chemical Engineering
Heilongjiang Institute of Technology
Harbin 150050
People's Republic of China
;
    'Hou, Guang-Feng' .
;
College of Chemistry and Materials Science
Heilongjiang University
Harbin 150080
People's Republic of China
;
    'Gao, Jin-Sheng' .
;
College of Chemistry and Materials Science
Heilongjiang University
Harbin 150080
People's Republic of China
;
_iucr_refine_instructions_details
;
TITL Ly-47 in    P-1
CELL  0.71073    9.2013   10.3350   11.0400    86.110    66.510    73.860
ZERR 2           0.0046    0.0051    0.0064     0.023     0.021     0.018
LATT 1
SFAC C H Cl hg N O
UNIT 36 32 4 2 4 4
L.S. 5
ACTA
BOND $H
FMAP 2
PLAN 20
size 0.168 0.173 0.192
WGHT    0.062700
FVAR       0.26407
C1    1    0.396110    1.338389    0.022009    11.00000    0.04599    0.03301 =
         0.04691   -0.00518   -0.00672   -0.01552
AFIX  43
H1    2    0.389644    1.412440    0.069212    11.00000   -1.20000
AFIX   0
C2    1    0.507970    1.314147   -0.106174    11.00000    0.05582    0.04392 =
         0.04542    0.00596   -0.00613   -0.02676
AFIX  43
H2    2    0.575577    1.370537   -0.144820    11.00000   -1.20000
AFIX   0
C3    1    0.518725    1.205365   -0.176678    11.00000    0.04838    0.05114 =
         0.04161    0.00642   -0.00655   -0.01597
AFIX  43
H3    2    0.593949    1.186691   -0.264011    11.00000   -1.20000
AFIX   0
C4    1    0.416417    1.123792   -0.116389    11.00000    0.05458    0.04121 =
         0.04446    0.00502   -0.02237   -0.02313
AFIX  43
H4    2    0.421329    1.049661   -0.162617    11.00000   -1.20000
AFIX   0
C5    1    0.305693    1.154203    0.014761    11.00000    0.03927    0.02824 =
         0.04334    0.00774   -0.02232   -0.01396
C6    1    0.190687    1.070264    0.087672    11.00000    0.05519    0.03524 =
         0.04359    0.00465   -0.02135   -0.02534
AFIX  23
H6A   2    0.204021    1.041789    0.169058    11.00000   -1.20000
H6B   2    0.077441    1.122905    0.109957    11.00000   -1.20000
AFIX   0
C7    1    0.138506    0.863170    0.060011    11.00000    0.05241    0.02876 =
         0.03546    0.00404   -0.01883   -0.01811
C8    1    0.019279    0.873467    0.186707    11.00000    0.05168    0.02942 =
         0.04042   -0.01539    0.00371   -0.01135
AFIX  43
H8    2   -0.011008    0.949411    0.241238    11.00000   -1.20000
AFIX   0
C9    1   -0.054843    0.770689    0.232202    11.00000    0.04946    0.03620 =
         0.04094   -0.00270   -0.00598   -0.01872
AFIX  43
H9    2   -0.134009    0.777056    0.318067    11.00000   -1.20000
AFIX   0
C10   1   -0.012566    0.658656    0.151483    11.00000    0.04089    0.02598 =
         0.03118   -0.00474   -0.01551   -0.00874
C11   1    0.105766    0.648860    0.022695    11.00000    0.05908    0.03412 =
         0.02880   -0.00888   -0.01210   -0.01808
AFIX  43
H11   2    0.134509    0.573863   -0.032600    11.00000   -1.20000
AFIX   0
C12   1    0.179423    0.751466   -0.021528    11.00000    0.06066    0.04885 =
         0.03064    0.00532   -0.01676   -0.02765
AFIX  43
H12   2    0.257977    0.745742   -0.107579    11.00000   -1.20000
AFIX   0
C13   1   -0.198505    0.554936    0.315262    11.00000    0.04293    0.02984 =
         0.03876    0.00551   -0.01374   -0.01336
AFIX  23
H13A  2   -0.294770    0.627181    0.320844    11.00000   -1.20000
H13B  2   -0.161527    0.574627    0.381084    11.00000   -1.20000
AFIX   0
C14   1   -0.241938    0.424257    0.341476    11.00000    0.03681    0.03021 =
         0.02514   -0.00199   -0.00842   -0.00642
C15   1   -0.395701    0.414297    0.356059    11.00000    0.03423    0.04585 =
         0.04708    0.01111   -0.02000   -0.01778
AFIX  43
H15   2   -0.470974    0.488168    0.341691    11.00000   -1.20000
AFIX   0
C16   1   -0.435888    0.294739    0.391813    11.00000    0.03563    0.04417 =
         0.04372   -0.00416   -0.00964   -0.01703
AFIX  43
H16   2   -0.538912    0.287446    0.402961    11.00000   -1.20000
AFIX   0
C17   1   -0.321018    0.184964    0.411109    11.00000    0.04118    0.03975 =
         0.04371    0.00463   -0.01052   -0.02209
AFIX  43
H17   2   -0.344734    0.102663    0.433946    11.00000   -1.20000
AFIX   0
C18   1   -0.169978    0.201338    0.395414    11.00000    0.03986    0.02914 =
         0.04322    0.00278   -0.01060   -0.00850
AFIX  43
H18   2   -0.093740    0.128959    0.410617    11.00000   -1.20000
AFIX   0
CL1   3    0.204732    1.515070    0.350120    11.00000    0.04887    0.04689 =
         0.04715    0.00529   -0.02358   -0.02557
CL2   3    0.235837    1.107386    0.410351    11.00000    0.07378    0.04466 =
         0.05607    0.01109   -0.03369   -0.00649
HG1   4    0.135168    1.317479    0.315671    11.00000    0.04200    0.04003 =
         0.05152    0.00908   -0.02262   -0.01992
N1    5    0.295451    1.261178    0.083116    11.00000    0.03947    0.02785 =
         0.03760    0.00232   -0.01091   -0.01092
N2    5   -0.129130    0.317928    0.359006    11.00000    0.03497    0.03041 =
         0.03536    0.00065   -0.01408   -0.01212
O1    6    0.227385    0.956301    0.005938    11.00000    0.07007    0.04210 =
         0.03796    0.00073   -0.01187   -0.03416
O2    6   -0.072375    0.546679    0.188039    11.00000    0.06318    0.03967 =
         0.03800    0.00252   -0.01496   -0.03088
HKLF 4
REM  Ly-47 in    P-1
REM R1 =  0.0357 for   3688 Fo > 4sig(Fo)  and  0.0436 for all   4179 data
REM    226 parameters refined using      0 restraints
END
WGHT      0.0631      0.0000
REM Highest difference peak  1.556,  deepest hole -1.735,  1-sigma level  0.238
Q1    1   0.1058  1.2645  0.2773  11.00000  0.05    1.56
Q2    1   0.0005  1.3575  0.3029  11.00000  0.05    1.15
Q3    1   0.1995  1.3474  0.3459  11.00000  0.05    0.98
Q4    1   0.0703  0.3771  0.0875  11.00000  0.05    0.85
Q5    1  -0.0015  1.2558  0.4386  11.00000  0.05    0.83
Q6    1   0.0396  1.3417  0.3767  11.00000  0.05    0.81
Q7    1   0.2153  1.3196  0.3262  11.00000  0.05    0.80
Q8    1   0.0854  1.1797  0.3768  11.00000  0.05    0.76
Q9    1   0.4840  0.7662 -0.1785  11.00000  0.05    0.73
Q10   1   0.4867  1.3355  0.0751  11.00000  0.05    0.71
Q11   1  -0.0874  1.0117  0.1970  11.00000  0.05    0.71
Q12   1   0.4511  1.1789 -0.2489  11.00000  0.05    0.70
Q13   1  -0.0152  0.4228  0.2607  11.00000  0.05    0.69
Q14   1   0.5278  1.1265 -0.3799  11.00000  0.05    0.68
Q15   1   0.1664  1.1017  0.3364  11.00000  0.05    0.68
Q16   1   0.1160  1.2826  0.1766  11.00000  0.05    0.67
Q17   1   0.2269  1.3078  0.4074  11.00000  0.05    0.65
Q18   1   0.3763  1.2580 -0.1917  11.00000  0.05    0.65
Q19   1   0.1308  0.7594 -0.1156  11.00000  0.05    0.65
Q20   1  -0.1268  0.4179  0.4166  11.00000  0.05    0.65
;
