# Supplementary material for: catena-Poly[[dichloridomercury(II)]-μ-1,4-bis­[(pyridin-2-yl)meth­oxy]benzene-κ2 N:N′]
Source: Acta Crystallogr Sect E Struct Rep Online. 2011 Sep 30;67(Pt 10):m1427. doi: 10.1107/S1600536811038323 (PMC3201560; doi:10.1107/S1600536811038323)
Supplement: Supplementary file 2 [file e-67-m1427-Isup2.hkl]

# 
# h,k,l, Fc-squared, Fo-squared, sigma(Fo-squared) and status flag 
# 
data_I
_shelx_title ' Ly-47 in    P-1' 
_shelx_refln_list_code          4 
_shelx_F_calc_maximum      260.23 
_exptl_crystal_F_000       536.00 
_reflns_d_resolution_high  0.7701 
 
loop_ 
 _symmetry_equiv_pos_as_xyz 
 'x, y, z' 
 '-x, -y, -z' 
 
_cell_length_a     9.2013 
_cell_length_b    10.3350 
_cell_length_c    11.0400 
_cell_angle_alpha  86.110 
_cell_angle_beta   66.510 
_cell_angle_gamma  73.860 
 
_shelx_F_squared_multiplier     1.000 
 
loop_ 
 _refln_index_h 
 _refln_index_k 
 _refln_index_l 
 _refln_F_squared_calc 
 _refln_F_squared_meas 
 _refln_F_squared_sigma 
 _refln_observed_status 
   2   0   0     4434.45      151.86     13.34 o 
   3   0   0    19861.01    20841.19   1060.51 o 
   4   0   0     5919.84     6130.78    159.63 o 
   5   0   0      243.27      256.66     14.55 o 
   6   0   0      496.36      505.10     19.56 o 
   7   0   0     2029.56     2007.67     78.42 o 
   8   0   0     1088.54     1142.14     40.26 o 
   9   0   0       90.27      134.45     17.56 o 
  10   0   0       59.79       46.96     15.03 o 
 -10   1   0      245.08      305.48     26.48 o 
  -9   1   0      363.63      366.16     23.66 o 
  -8   1   0       56.75       50.81      8.90 o 
  -7   1   0      908.36      963.10     49.28 o 
  -6   1   0     2793.34     2929.73     98.78 o 
  -5   1   0     1732.57     1586.05     56.65 o 
  -4   1   0     2048.40     2123.42     58.24 o 
  -3   1   0     8123.60     8142.29    289.24 o 
  -2   1   0     7445.37     7535.63    240.43 o 
  -1   1   0     2297.81     2443.93     86.58 o 
   2   1   0    12040.27    13182.68    505.51 o 
   3   1   0      177.54      171.69      7.60 o 
   4   1   0     3353.69     3382.45     99.21 o 
   5   1   0     4395.78     4289.56    152.60 o 
   6   1   0     1811.32     1938.37     52.71 o 
   7   1   0       35.12       58.56      8.73 o 
   8   1   0     1310.07     1289.54     49.76 o 
   9   1   0      889.25      942.61     48.67 o 
  10   1   0      272.18      298.25     38.03 o 
  -9   2   0      347.90      341.34     29.85 o 
  -8   2   0     1230.85     1250.79     56.14 o 
  -7   2   0     1563.94     1665.46     69.66 o 
  -6   2   0      224.78      296.91     26.54 o 
  -5   2   0    10369.84    10320.06    368.52 o 
  -4   2   0     5164.26     5464.36    197.51 o 
  -3   2   0      207.28      242.41     24.02 o 
  -2   2   0    14455.72    14260.17    527.33 o 
  -1   2   0     6282.56     6240.73    147.05 o 
   0   2   0    10530.90    10655.94    397.20 o 
   1   2   0       86.41      102.01      8.23 o 
   2   2   0     4744.96     5134.97    163.65 o 
   3   2   0    13393.89    14313.80    752.44 o 
   4   2   0     6476.87     6570.36    233.93 o 
   5   2   0      218.91      206.70     17.85 o 
   6   2   0     6844.25     6652.40    283.97 o 
   7   2   0     3758.48     3713.30    148.58 o 
   8   2   0       62.36       96.30     15.88 o 
   9   2   0      832.73      810.90     37.47 o 
  10   2   0      807.94      792.96     46.79 o 
  -9   3   0        9.09       37.86     41.30 o 
  -8   3   0      565.16      579.18     25.47 o 
  -7   3   0     2287.30     2401.45     75.58 o 
  -6   3   0      827.78      891.03     25.81 o 
  -5   3   0      222.41      256.70     21.25 o 
  -4   3   0     8007.17     8043.97    308.20 o 
  -3   3   0     7220.48     6874.31    256.18 o 
  -2   3   0       68.70       92.28     14.90 o 
  -1   3   0     3056.56     3451.62     76.42 o 
   0   3   0     7545.06     7783.71    210.14 o 
   1   3   0     6077.66     6392.90    182.68 o 
   2   3   0     2433.34     2709.07     90.06 o 
   3   3   0     4489.55     4772.16    229.16 o 
   4   3   0     9373.80     8971.05    397.82 o 
   5   3   0     5424.95     5016.81    173.04 o 
   6   3   0        1.57        0.07      9.68 o 
   7   3   0     3190.76     3085.60    122.32 o 
   8   3   0     4132.55     3728.31    152.12 o 
   9   3   0      420.41      455.49     24.51 o 
  10   3   0      118.45       90.75     19.98 o 
  -9   4   0      252.38      327.96     56.21 o 
  -8   4   0        6.88       39.44     23.95 o 
  -7   4   0      398.76      429.56     21.27 o 
  -6   4   0      839.26      907.09     32.68 o 
  -5   4   0     2013.13     2157.07     76.12 o 
  -4   4   0      259.58      268.49     16.20 o 
  -3   4   0      690.01      650.80     21.29 o 
  -2   4   0     5474.20     5383.78    206.12 o 
  -1   4   0     7604.71     7727.65    226.61 o 
   0   4   0      607.74      653.40     19.15 o 
   1   4   0    12999.09    13994.99    586.29 o 
   2   4   0    12135.00    13473.89    563.82 o 
   3   4   0     2844.29     2895.72     91.96 o 
   4   4   0     4033.73     4097.37    145.35 o 
   5   4   0     8385.12     8039.77    390.77 o 
   6   4   0     4192.04     4077.03    300.36 o 
   7   4   0       11.47       17.99      9.75 o 
   8   4   0     2270.65     2067.28     72.40 o 
   9   4   0     1700.81     1511.47     46.45 o 
  10   4   0      369.09      390.09     45.31 o 
  -8   5   0      448.57      445.98     71.56 o 
  -7   5   0      193.98      194.45     10.76 o 
  -6   5   0       19.70       35.26     10.72 o 
  -5   5   0      704.52      711.67     50.25 o 
  -4   5   0     3201.97     3056.53     82.52 o 
  -3   5   0     2880.94     2878.87     68.75 o 
  -2   5   0       48.32       49.13      9.67 o 
  -1   5   0    10131.88    10436.58    354.72 o 
   0   5   0    14906.60    14857.21    585.39 o 
   1   5   0      365.03      406.64     12.32 o 
   2   5   0     3073.73     2958.33     78.32 o 
   3   5   0     9455.83     9516.81    347.51 o 
   4   5   0      799.76      796.90     21.54 o 
   5   5   0      226.83      196.75     16.26 o 
   6   5   0     1786.98     1810.80     99.52 o 
   7   5   0     3798.64     3418.73    292.54 o 
   8   5   0      615.95      659.65     60.95 o 
   9   5   0       28.55       -0.86     15.92 o 
  10   5   0      768.15      844.47    129.06 o 
  -8   6   0       78.89       86.33     41.30 o 
  -7   6   0      617.04      667.26     78.31 o 
  -6   6   0      979.97      967.84     25.44 o 
  -5   6   0        0.93       10.13      7.27 o 
  -4   6   0     1475.65     1470.30     41.02 o 
  -3   6   0     2662.63     2640.26     73.33 o 
  -2   6   0     1047.31     1011.00     31.79 o 
  -1   6   0       18.70       21.80      4.69 o 
   0   6   0     5781.58     5784.51    157.99 o 
   1   6   0    11639.73    12408.03    551.62 o 
   2   6   0     2685.83     2924.59     83.36 o 
   3   6   0     2379.76     2476.82     64.13 o 
   4   6   0     7020.83     7009.45    243.54 o 
   5   6   0     4125.40     3579.21    234.94 o 
   6   6   0       22.01       29.28      6.36 o 
   7   6   0      993.66      984.03     74.57 o 
   8   6   0     2131.65     1941.68    141.83 o 
   9   6   0     1050.13     1167.30    164.91 o 
  10   6   0        2.13        8.75     21.22 o 
  -7   7   0        3.25        9.54     19.65 o 
  -6   7   0      493.69      516.31     57.50 o 
  -5   7   0     1424.01     1573.47     48.28 o 
  -4   7   0      178.20      176.62     13.49 o 
  -3   7   0     1424.34     1522.64    107.26 o 
  -2   7   0     2873.13     3191.38     86.49 o 
  -1   7   0      877.50      919.21     38.83 o 
   0   7   0       94.59      101.13      7.33 o 
   1   7   0     1124.50     1171.75     35.94 o 
   2   7   0     5422.15     5288.96    176.36 o 
   3   7   0     4139.06     4224.93    136.96 o 
   4   7   0       80.29       91.91      7.54 o 
   5   7   0     2905.07     2523.51    110.48 o 
   6   7   0     2924.12     2903.87    130.49 o 
   7   7   0     1512.87     1332.36    105.54 o 
   8   7   0      398.49      421.32     55.64 o 
   9   7   0     1378.35     1217.78    117.88 o 
  10   7   0      683.21      730.35     92.49 o 
  -6   8   0       77.58       56.19     27.32 o 
  -5   8   0      160.22      246.44     48.18 o 
  -4   8   0     1390.79     1349.48     40.47 o 
  -3   8   0      802.96      770.49     30.25 o 
  -2   8   0       95.54      113.57      9.07 o 
  -1   8   0     2094.39     2343.82     72.81 o 
   0   8   0     3371.35     3492.92    125.34 o 
   1   8   0      348.64      351.69     16.37 o 
   2   8   0      274.55      273.15     23.80 o 
   3   8   0     5680.42     5655.38    205.61 o 
   4   8   0     4107.89     4148.90    152.60 o 
   5   8   0     1153.50     1158.45     33.58 o 
   6   8   0      821.07      903.74     28.57 o 
   7   8   0     3292.61     3028.24    303.01 o 
   8   8   0      927.38      778.10    131.64 o 
   9   8   0       53.87       34.27     46.61 o 
  10   8   0      684.05      617.78     84.89 o 
  -5   9   0      137.96        8.60     47.75 o 
  -4   9   0       21.74       13.34     27.53 o 
  -3   9   0      731.15      679.16     75.92 o 
  -2   9   0     1352.81     1519.29    113.76 o 
  -1   9   0        2.82       15.77      6.72 o 
   0   9   0     2017.88     2076.70     64.72 o 
   1   9   0     4171.32     4386.52    150.60 o 
   2   9   0     4421.48     4310.37    159.71 o 
   3   9   0      229.69      243.89     18.90 o 
   4   9   0     3497.19     3652.84    131.52 o 
   5   9   0     3359.75     3294.11    153.66 o 
   6   9   0      400.26      389.22     14.93 o 
   7   9   0      271.44      229.16     42.45 o 
   8   9   0     1496.59     1407.79    129.49 o 
   9   9   0      661.95      653.06     84.46 o 
  -4  10   0      167.72      236.33     62.38 o 
  -3  10   0       12.11        8.32     26.82 o 
  -2  10   0      417.47      427.25     21.40 o 
  -1  10   0      903.88      949.07     50.69 o 
   0  10   0      325.37      329.12     20.86 o 
   1  10   0      704.86      686.96     29.46 o 
   2  10   0     2099.16     2221.94     93.28 o 
   3  10   0     2570.97     2364.08    141.71 o 
   4  10   0        5.73       -0.87      8.03 o 
   5  10   0      829.80      845.33     34.10 o 
   6  10   0     1403.65     1411.21     50.17 o 
   7  10   0      609.33      547.37     66.97 o 
   8  10   0       14.88       27.96     47.04 o 
   9  10   0      269.49      223.14     93.07 o 
  -3  11   0      282.13      356.50     76.72 o 
  -1  11   0      482.24      497.70     23.44 o 
   0  11   0     1457.64     1412.53     70.31 o 
   1  11   0      451.07      457.63     24.49 o 
   2  11   0        0.85       12.12      9.55 o 
   3  11   0     1503.91     1569.39     61.29 o 
   4  11   0     1323.19     1309.07     67.62 o 
   5  11   0      155.11      158.71     17.67 o 
   6  11   0       83.41       73.51     11.74 o 
   7  11   0      530.03      468.21    112.43 o 
   8  11   0     1190.46      999.38    115.58 o 
   0  12   0       94.49       99.63     19.90 o 
   1  12   0      383.64      445.18     38.40 o 
   2  12   0      411.41      418.26     56.91 o 
   3  12   0      213.93      219.51     36.88 o 
   4  12   0      176.20      195.33     33.70 o 
   5  12   0     1258.19     1189.70     50.74 o 
   6  12   0      625.12      482.18    346.17 o 
   7  12   0       14.20       26.39     27.25 o 
   1  13   0        0.25       -2.71     12.01 o 
   2  13   0      187.28      180.60     19.51 o 
   3  13   0      839.80      854.64     77.21 o 
   4  13   0      447.49      871.27    201.84 o 
   5  13   0        4.88        3.20     10.13 o 
  -4 -13   1      354.86      418.37     30.64 o 
  -3 -13   1       23.45       26.52     14.60 o 
  -2 -13   1      251.33      271.32     28.71 o 
  -1 -13   1      358.09      447.24     53.78 o 
  -6 -12   1        9.98       26.27     19.15 o 
  -5 -12   1      367.04      317.35     46.88 o 
  -4 -12   1      947.09      971.50     66.24 o 
  -3 -12   1      574.50      593.61     44.65 o 
  -2 -12   1        5.90       -7.34     10.67 o 
  -1 -12   1      229.46      231.91     29.21 o 
   0 -12   1      443.91      485.91     34.20 o 
   1 -12   1      437.76      437.86     35.12 o 
   2 -12   1       16.62       -4.30     28.54 o 
  -7 -11   1      446.43      423.46     48.59 o 
  -6 -11   1      924.30      786.25     69.13 o 
  -5 -11   1      588.89      574.39     29.81 o 
  -4 -11   1       45.49       44.39     14.01 o 
  -3 -11   1     1219.49     1289.70     71.30 o 
  -2 -11   1     1745.98     1784.33     81.60 o 
  -1 -11   1       60.22       62.33     12.29 o 
   0 -11   1       99.05      113.03     16.83 o 
   1 -11   1      841.71      825.78     40.58 o 
   2 -11   1      768.65      786.25     36.15 o 
   3 -11   1       43.92       96.65     45.60 o 
  -8 -10   1      691.57      445.27     68.98 o 
  -7 -10   1      273.20      367.38     92.35 o 
  -6 -10   1      181.82      197.74     12.79 o 
  -5 -10   1     1507.81     1485.53     64.86 o 
  -4 -10   1     2018.69     2112.61     77.12 o 
  -3 -10   1      451.60      436.84     34.18 o 
  -2 -10   1     2067.92     2074.92     77.74 o 
  -1 -10   1     2900.90     2859.67    110.98 o 
   0 -10   1       48.14       65.73     12.72 o 
   1 -10   1      396.23      439.36    100.45 o 
   2 -10   1     1006.47     1043.09     45.12 o 
   3 -10   1      414.51      425.33     24.28 o 
   4 -10   1       80.82       92.64     44.74 o 
  -9  -9   1       28.23       37.28     30.83 o 
  -8  -9   1      491.44      384.89     64.10 o 
  -7  -9   1     2169.66     2085.07    185.71 o 
  -6  -9   1     1175.05     1037.29     32.08 o 
  -5  -9   1       29.23       13.74      9.44 o 
  -4  -9   1     1739.73     1737.81     63.33 o 
  -3  -9   1     3901.90     3738.61    130.15 o 
  -2  -9   1     1706.54     1700.03     64.63 o 
  -1  -9   1     1418.58     1426.38     66.69 o 
   0  -9   1     4780.70     4808.95    187.04 o 
   1  -9   1     1985.06     1980.95     73.52 o 
   2  -9   1      124.29      123.20     19.61 o 
   3  -9   1      567.71      666.67     28.41 o 
   4  -9   1      642.11      652.04     35.20 o 
  -9  -8   1     1080.63      926.81    174.09 o 
  -8  -8   1      511.10      498.61     67.40 o 
  -7  -8   1     1087.11     1078.39     83.60 o 
  -6  -8   1     4720.63     4190.15    215.67 o 
  -5  -8   1     2029.57     1918.14     62.87 o 
  -4  -8   1      188.97      210.87     19.27 o 
  -3  -8   1     1922.91     1826.33     58.11 o 
  -2  -8   1     1917.75     1996.15     84.33 o 
  -1  -8   1      542.38      577.32     29.72 o 
   0  -8   1      631.84      634.84     23.80 o 
   1  -8   1     1507.28     1474.23     54.04 o 
   2  -8   1     1811.76     1769.88     52.80 o 
   3  -8   1      515.27      548.17     20.45 o 
   4  -8   1      173.00      210.33     32.54 o 
   5  -8   1      621.35      605.60     39.04 o 
   6  -8   1      419.45      532.17     84.89 o 
 -10  -7   1       42.14       75.14     35.99 o 
  -9  -7   1      942.37      901.57     98.66 o 
  -8  -7   1     2128.42     2017.82    160.61 o 
  -7  -7   1     1671.09     1680.21     69.05 o 
  -6  -7   1      164.27      156.01      8.41 o 
  -5  -7   1     4894.34     5029.46    191.85 o 
  -4  -7   1     3810.52     3876.50    130.51 o 
  -3  -7   1      242.00      242.36     30.93 o 
  -2  -7   1      798.63      772.61     54.06 o 
  -1  -7   1     2481.35     2549.77     78.97 o 
   0  -7   1     2433.20     2469.07    108.88 o 
   1  -7   1     1311.58     1408.45     48.29 o 
   2  -7   1      907.09      940.33     33.86 o 
   3  -7   1     3001.58     2743.22    577.20 o 
   4  -7   1     2418.43     2155.49     70.23 o 
   5  -7   1        1.73        1.13      7.07 o 
   6  -7   1     1037.92     1098.94     49.46 o 
   7  -7   1      490.90      344.45     64.24 o 
 -10  -6   1      893.92      868.59     94.93 o 
  -9  -6   1       15.15       22.51     39.29 o 
  -8  -6   1      563.55      635.07     29.68 o 
  -7  -6   1     3405.53     3391.79    162.62 o 
  -6  -6   1     2069.65     1931.93     92.21 o 
  -5  -6   1      124.92      160.86     17.73 o 
  -4  -6   1     2102.04     2206.25    101.28 o 
  -3  -6   1    10041.26    10778.10    459.71 o 
  -2  -6   1     4465.81     4762.60    145.35 o 
  -1  -6   1       12.38       37.28     18.12 o 
   0  -6   1     4298.50     4271.61    237.23 o 
   1  -6   1     6487.79     7134.19    257.13 o 
   2  -6   1      582.87      566.55     31.61 o 
   3  -6   1      447.50      446.84     24.51 o 
   4  -6   1     2678.54     2619.30     76.41 o 
   5  -6   1     1388.73     1362.22     38.35 o 
   6  -6   1        5.60       -4.25     10.14 o 
   7  -6   1      258.77      263.43     89.48 o 
   8  -6   1      230.86      361.23     61.95 o 
 -10  -5   1      398.10      407.84     97.08 o 
  -9  -5   1      753.49      732.79     72.56 o 
  -8  -5   1      281.73      307.86     11.41 o 
  -7  -5   1      216.77      235.05      9.37 o 
  -6  -5   1     1696.22     1750.57     48.39 o 
  -5  -5   1     5789.13     5657.81    245.36 o 
  -4  -5   1     2771.63     2755.78    113.02 o 
  -3  -5   1      774.19      783.59     35.87 o 
  -2  -5   1    17863.25    19411.45   1010.65 o 
  -1  -5   1    15613.68    17447.61    870.69 o 
   0  -5   1      134.96      149.66      9.81 o 
   1  -5   1     7046.20     7405.59    258.12 o 
   2  -5   1     8951.66     9055.92    298.32 o 
   3  -5   1      932.27     1004.25     27.79 o 
   4  -5   1        3.65       13.21      8.51 o 
   5  -5   1      951.00     1036.62     43.53 o 
   6  -5   1     1103.95     1316.67    135.76 o 
   7  -5   1      176.19      104.10     51.31 o 
   8  -5   1       91.59       52.43     20.75 o 
 -10  -4   1      121.53       95.36     22.09 o 
  -9  -4   1      110.88      117.69      9.34 o 
  -8  -4   1     1182.62     1122.70     39.38 o 
  -7  -4   1     1412.99     1339.76     81.31 o 
  -6  -4   1       28.80       20.11     13.68 o 
  -5  -4   1     3498.95     2635.93    535.83 o 
  -4  -4   1     7836.04     7368.78    317.39 o 
  -3  -4   1    12266.25    13077.29    687.29 o 
  -2  -4   1      320.26      420.63     18.43 o 
  -1  -4   1    18879.09    15941.03   2811.06 o 
   0  -4   1    17193.13    18319.36    913.69 o 
   1  -4   1     1026.94     1063.72     35.81 o 
   2  -4   1     3015.38     3159.50     72.11 o 
   3  -4   1     5167.69     4928.25    216.37 o 
   4  -4   1     2160.26     2037.79     60.14 o 
   5  -4   1      209.19      197.18     13.97 o 
   6  -4   1      323.25      349.32     41.10 o 
   7  -4   1      893.46      894.19     82.25 o 
   8  -4   1      475.84      486.75     27.72 o 
 -10  -3   1      741.26      802.61     54.69 o 
  -9  -3   1      428.53      445.37     46.43 o 
  -8  -3   1        3.02       10.18     14.34 o 
  -7  -3   1     4792.75     4741.85    283.29 o 
  -6  -3   1     6565.51     6048.40    331.76 o 
  -5  -3   1      227.92      229.47     32.96 o 
  -4  -3   1     7537.92     7353.22    307.36 o 
  -3  -3   1     7866.51     7786.68    316.11 o 
  -2  -3   1     4786.11     5135.44    171.92 o 
  -1  -3   1      135.36      141.08      6.89 o 
   0  -3   1     2808.02     3049.84     68.72 o 
   1  -3   1    18714.81    18036.77    859.77 o 
   2  -3   1    10026.60     9846.92    320.37 o 
   3  -3   1       81.54      115.52      6.52 o 
   4  -3   1     5148.74     5016.54    166.19 o 
   5  -3   1     5551.03     5320.87    204.42 o 
   6  -3   1      631.42      627.06     39.69 o 
   7  -3   1      665.70      579.28     28.96 o 
   8  -3   1      653.41      652.35     43.67 o 
   9  -3   1      443.90      420.02     22.13 o 
 -10  -2   1       99.35      111.32     12.68 o 
  -9  -2   1      640.19      660.73     40.71 o 
  -8  -2   1     1577.56     1573.31     59.46 o 
  -7  -2   1      205.37      212.78     22.28 o 
  -6  -2   1     4109.13     3914.08    211.16 o 
  -5  -2   1     8101.01     7667.53    314.14 o 
  -4  -2   1     1513.99     1427.67     33.56 o 
  -3  -2   1     1715.05     1741.18     46.69 o 
  -2  -2   1     9466.35     9589.27    402.33 o 
  -1  -2   1     4609.37     4683.59    139.17 o 
   0  -2   1     6507.09     7138.48    250.60 o 
   1  -2   1     1347.10     1369.33     29.35 o 
   2  -2   1     6687.98     7026.53    210.01 o 
   3  -2   1    11844.27    11389.91    397.99 o 
   4  -2   1     1663.97     1713.20     90.76 o 
   5  -2   1     3413.32     3363.24    117.08 o 
   6  -2   1     5481.96     5598.51    204.76 o 
   7  -2   1      963.47     1038.04     59.74 o 
   8  -2   1        0.96        0.66      7.40 o 
   9  -2   1      415.55      426.72     40.58 o 
  10  -2   1      173.84      166.32     27.53 o 
 -10  -1   1      189.90      160.12     18.17 o 
  -9  -1   1      318.59      336.49     19.14 o 
  -8  -1   1      712.15      746.40     52.56 o 
  -7  -1   1     1981.56     1993.18     91.81 o 
  -6  -1   1      682.93      685.95     56.29 o 
  -5  -1   1      121.52      139.46     10.26 o 
  -4  -1   1    10516.25    10900.90    524.33 o 
  -3  -1   1    16374.97    17781.27    833.20 o 
  -2  -1   1     1579.93     1647.18     57.86 o 
  -1  -1   1     7277.48     7747.64    280.30 o 
   1  -1   1     6108.44     5875.74    189.71 o 
   2  -1   1    18551.33    20045.03    895.64 o 
   3  -1   1    12437.01    12648.97    470.44 o 
   4  -1   1    10845.54    10982.19    440.49 o 
   5  -1   1     1558.79     1522.39     46.53 o 
   6  -1   1      403.57      411.61     23.95 o 
   7  -1   1     3874.28     4005.19    183.58 o 
   8  -1   1     1269.03     1274.96    106.43 o 
   9  -1   1        1.96       -5.39      7.51 o 
  10  -1   1      134.85      104.48     16.92 o 
 -10   0   1      493.25      478.52     32.21 o 
  -9   0   1      317.45      302.26     30.21 o 
  -8   0   1        2.28        4.17     11.22 o 
  -7   0   1      610.46      626.69     28.96 o 
  -6   0   1     2781.44     2689.51    104.73 o 
  -5   0   1     3479.38     3552.51    117.99 o 
  -4   0   1       24.25       26.29      4.88 o 
  -3   0   1     4752.17     4635.53    174.45 o 
  -2   0   1    24268.37    24539.64   1337.51 o 
  -1   0   1     4196.60     4324.42    295.98 o 
   2   0   1     6688.88     6933.17    180.02 o 
   3   0   1     1259.80     1391.50     31.59 o 
   4   0   1     5727.13     5947.76    185.07 o 
   5   0   1     5306.59     5427.14    166.28 o 
   6   0   1     2765.03     2927.52     91.38 o 
   7   0   1        0.49        5.67      5.17 o 
   8   0   1      850.82      940.83     41.84 o 
   9   0   1     1528.80     1574.63     91.28 o 
  10   0   1       82.56      123.87     18.63 o 
  -9   1   1      483.81      523.27     28.46 o 
  -8   1   1      741.97      823.17     37.34 o 
  -7   1   1      475.21      478.21     21.05 o 
  -6   1   1      737.74      745.08     56.64 o 
  -5   1   1     6914.86     7141.86    252.90 o 
  -4   1   1     9757.49    10288.69    389.44 o 
  -3   1   1      406.09      410.36      8.82 o 
  -2   1   1     6126.19     6525.74    182.72 o 
  -1   1   1     8445.64     8293.69    342.37 o 
   2   1   1    30588.95    29467.73   2962.13 o 
   3   1   1     7059.96     7283.98    253.27 o 
   4   1   1     1993.48     2093.38     45.50 o 
   5   1   1      409.62      424.42     12.29 o 
   6   1   1     3410.38     3333.11    104.41 o 
   7   1   1     3684.85     3791.18    190.24 o 
   8   1   1      643.21      700.71     36.31 o 
   9   1   1      534.89      547.03     25.88 o 
  10   1   1      994.57     1168.25    119.96 o 
  11   1   1      248.44      367.97     33.75 o 
  -9   2   1       57.20      104.19     30.90 o 
  -8   2   1      444.23      493.47     24.12 o 
  -7   2   1     3358.14     3488.28    157.48 o 
  -6   2   1      788.49      822.83     58.67 o 
  -5   2   1      650.56      641.69     42.73 o 
  -4   2   1     7428.34     7861.28    242.01 o 
  -3   2   1     7213.28     7362.50    211.11 o 
  -2   2   1       46.77       70.72      6.89 o 
  -1   2   1     1683.97     1468.70     88.38 o 
   0   2   1     9667.30    10255.56    454.95 o 
   1   2   1    12343.37    12423.87    570.80 o 
   2   2   1     2431.58     2573.43     65.39 o 
   3   2   1     4642.85     2117.06     82.74 o 
   4   2   1    19254.18    15518.18   3113.56 o 
   5   2   1     2794.62     2543.46     69.37 o 
   6   2   1        6.39       10.40      5.62 o 
   7   2   1     2458.04     2453.83     74.20 o 
   8   2   1     3425.55     3525.68    128.05 o 
   9   2   1      939.13     1023.95     49.23 o 
  10   2   1      337.85      423.08     62.67 o 
  11   2   1      565.20      617.55    117.09 o 
  -9   3   1      264.60      360.37     50.05 o 
  -8   3   1       59.04       57.50     11.37 o 
  -7   3   1      280.32      325.71     13.51 o 
  -6   3   1     1336.42     1301.92     38.54 o 
  -5   3   1     1824.30     1831.48     42.76 o 
  -4   3   1        2.23        9.88      4.26 o 
  -3   3   1     4977.83     4652.11    122.21 o 
  -2   3   1     5260.05     4998.16    133.93 o 
  -1   3   1     3999.08     3971.38     78.34 o 
   0   3   1      912.44      978.09     24.67 o 
   1   3   1     3331.13     3444.86     81.26 o 
   2   3   1    17453.41    17731.36    698.94 o 
   3   3   1    10155.71     9951.16    630.69 o 
   4   3   1     1501.26     1444.21     63.67 o 
   5   3   1    14188.20     7871.99   3472.50 o 
   6   3   1     5818.76     4652.83   1316.37 o 
   7   3   1       20.88       23.83      7.00 o 
   8   3   1     1891.26     1725.49     54.33 o 
   9   3   1     1086.35     1173.72    118.74 o 
  10   3   1       97.51      104.09     28.39 o 
  11   3   1       38.54       62.63     48.69 o 
  -8   4   1      261.76      227.58     75.72 o 
  -7   4   1      292.27      280.96     52.42 o 
  -6   4   1        4.42        1.84      4.66 o 
  -5   4   1      972.03     1043.43     29.34 o 
  -4   4   1     3538.19     3532.10     88.80 o 
  -3   4   1     2829.87     2894.73     75.57 o 
  -2   4   1     3393.84     3442.35     72.31 o 
  -1   4   1    15612.48    16508.57    655.72 o 
   0   4   1    15710.16    16154.35    633.75 o 
   1   4   1      516.51      483.36      9.43 o 
   2   4   1     4431.51     5228.10    604.80 o 
   3   4   1    16749.94    17015.78    777.84 o 
   4   4   1    13491.75    12605.98   1012.28 o 
   5   4   1        1.51       -0.14      8.60 o 
   6   4   1     3851.81     3456.58    251.96 o 
   7   4   1     4365.47     3873.31    237.76 o 
   8   4   1      412.71      470.94     49.90 o 
   9   4   1      183.32      256.12     44.17 o 
  10   4   1      720.63      799.76     98.88 o 
  11   4   1      330.78      410.18    112.50 o 
  -8   5   1       28.51       48.61     30.40 o 
  -7   5   1      205.56      251.10     82.89 o 
  -6   5   1      143.63      178.06      6.99 o 
  -5   5   1       36.01       34.54      2.21 o 
  -4   5   1      587.37      573.05     20.64 o 
  -3   5   1     4122.68     4077.32    119.75 o 
  -2   5   1     4348.71     4292.42    103.12 o 
  -1   5   1        7.32       16.20      6.56 o 
   0   5   1     8659.48     8801.50    332.52 o 
   1   5   1    21757.50    22251.16   1054.10 o 
   2   5   1      778.05      867.56     37.90 o 
   3   5   1     7684.02     7449.88    819.76 o 
   4   5   1     9086.55     9228.82    335.81 o 
   5   5   1     5130.55     4407.63    240.92 o 
   6   5   1      103.68       93.07     18.79 o 
   7   5   1      562.28      501.62     74.71 o 
   8   5   1     2155.86     1858.50    190.15 o 
   9   5   1     1236.55     1196.41     98.95 o 
  10   5   1        0.24       15.37     16.29 o 
  11   5   1      343.58      433.82     60.73 o 
  -7   6   1        4.62        8.32     24.81 o 
  -6   6   1      505.42      510.57     61.28 o 
  -5   6   1     1372.02     1554.91     96.44 o 
  -4   6   1      387.61      330.31     86.97 o 
  -3   6   1      533.87      611.99     21.67 o 
  -2   6   1     5419.87     5445.28    146.78 o 
  -1   6   1     3250.57     3321.82     75.10 o 
   0   6   1      161.41      155.52     13.37 o 
   1   6   1     6011.33     6117.79    175.63 o 
   2   6   1     7651.03     7885.42    279.40 o 
   3   6   1     2052.24     1941.13    119.45 o 
   4   6   1      523.06      502.18     16.33 o 
   5   6   1     2935.32     2705.16    123.90 o 
   6   6   1     1838.20     1600.52     95.36 o 
   7   6   1     1406.72     1181.21     83.46 o 
   8   6   1       12.66       23.23     18.79 o 
   9   6   1     1687.88     1497.84    191.44 o 
  10   6   1     1130.48     1219.38     93.64 o 
  11   6   1      119.04       99.94     54.56 o 
  -7   7   1      189.38      138.67     91.49 o 
  -6   7   1        1.21       40.00     23.45 o 
  -5   7   1      294.92      332.43     41.73 o 
  -4   7   1     2299.33     2254.42    198.54 o 
  -3   7   1      715.46      726.07     34.82 o 
  -2   7   1      178.32      222.62     16.66 o 
  -1   7   1     2126.17     2392.68     65.99 o 
   0   7   1     3045.17     3089.15    101.51 o 
   1   7   1     1272.75     1214.41     36.20 o 
   2   7   1       30.66       36.28      5.67 o 
   3   7   1     4871.15     4827.87    153.38 o 
   4   7   1     4959.33     4794.88    158.78 o 
   5   7   1      626.79      588.99     65.38 o 
   6   7   1      963.82      822.56     60.52 o 
   7   7   1     5673.37     4716.24    321.94 o 
   8   7   1     2435.74     2175.14    161.47 o 
   9   7   1       22.36       44.45     26.10 o 
  10   7   1      918.90      869.88     96.94 o 
  -6   8   1      290.97      327.28     52.02 o 
  -5   8   1       94.53       69.97     30.21 o 
  -4   8   1      332.35      349.64     74.35 o 
  -3   8   1     1662.22     1774.65    116.54 o 
  -2   8   1     1404.98     1615.84    117.40 o 
  -1   8   1       54.48       52.66      7.40 o 
   0   8   1      715.71      743.10     23.51 o 
   1   8   1     1930.67     1973.58     52.22 o 
   2   8   1     1953.78     1730.57     79.87 o 
   3   8   1       78.70       84.67     22.09 o 
   4   8   1     6228.17     5988.74    234.01 o 
   5   8   1     6441.93     6314.83    223.23 o 
   6   8   1      407.76      391.49     43.02 o 
   7   8   1     1508.66     1293.49    162.76 o 
   8   8   1     2354.61     1890.62    228.15 o 
   9   8   1     1341.96     1006.26    168.64 o 
  10   8   1        5.09      -12.62     25.96 o 
  -5   9   1       98.75       58.86     39.51 o 
  -4   9   1      267.03      349.82     49.79 o 
  -3   9   1        0.68       20.11     24.72 o 
  -2   9   1      738.55      781.36     40.99 o 
  -1   9   1     1419.61     1429.72     43.44 o 
   0   9   1     1288.66     1276.30     35.47 o 
   1   9   1       13.49       29.38     14.10 o 
   2   9   1      668.88      684.23     27.18 o 
   3   9   1     2148.18     2140.51     80.20 o 
   4   9   1      790.37      717.20     31.75 o 
   5   9   1     1731.56     1678.01     55.67 o 
   6   9   1     3264.85     3285.00    118.25 o 
   7   9   1     1309.95     1156.40     99.95 o 
   8   9   1       30.02       18.36     22.94 o 
   9   9   1      753.42      603.01     79.88 o 
  10   9   1      622.08      631.40     90.63 o 
  -4  10   1      286.53      353.41     54.91 o 
  -3  10   1      687.82      782.57     76.34 o 
  -2  10   1      401.22      392.26     21.35 o 
  -1  10   1      702.40      727.61     37.59 o 
   0  10   1     3619.45     3863.97    137.42 o 
   1  10   1      967.55     1016.76     41.73 o 
   2  10   1      593.65      652.80     27.46 o 
   3  10   1     1834.98     1823.48     73.25 o 
   4  10   1     2419.25     2377.19     82.79 o 
   5  10   1      104.12      111.86      9.11 o 
   6  10   1      193.39      209.09     13.69 o 
   7  10   1      940.51      812.95     84.32 o 
   8  10   1     1020.92      827.87     95.22 o 
   9  10   1      238.04      303.58     61.38 o 
  -3  11   1      130.27      197.04     61.23 o 
  -2  11   1      388.74      -51.63     63.81 o 
  -1  11   1      249.82      255.56     34.99 o 
   0  11   1      101.30      118.80     15.80 o 
   1  11   1     1323.78     1371.20     75.10 o 
   2  11   1      950.26      973.92     49.48 o 
   3  11   1        4.29       -4.79     10.32 o 
   4  11   1      464.20      472.76     27.84 o 
   5  11   1     1320.38     1262.01     81.24 o 
   6  11   1      805.23      819.07     74.64 o 
   7  11   1        0.40       20.94     24.09 o 
   8  11   1      467.54      516.97    129.92 o 
  -1  12   1      319.23      -13.48     49.47 o 
   0  12   1      208.68      232.79     18.61 o 
   1  12   1        0.38        4.74      8.71 o 
   2  12   1      313.59      311.03     21.01 o 
   3  12   1     1148.78     1207.66     49.70 o 
   4  12   1      608.42      551.15     80.22 o 
   5  12   1      114.14      110.41     21.89 o 
   6  12   1     1355.44     1349.14    119.31 o 
   7  12   1     1110.68      922.51    174.95 o 
   1  13   1      453.34      435.80     59.66 o 
   2  13   1       94.81       79.42     27.81 o 
   3  13   1      148.18      101.83     90.42 o 
   4  13   1     1075.78     1093.79     69.82 o 
   5  13   1      775.94      765.89     39.22 o 
  -3 -13   2      347.04      320.52     40.90 o 
  -2 -13   2        9.21       26.71     30.85 o 
  -1 -13   2      382.16      345.02     43.26 o 
  -6 -12   2      934.75      861.50    109.77 o 
  -5 -12   2       88.86       80.32     14.80 o 
  -4 -12   2       83.13       86.30     16.07 o 
  -3 -12   2      580.46      599.41     41.99 o 
  -2 -12   2      535.09      526.28     38.43 o 
  -1 -12   2      140.89      126.87     20.82 o 
   0 -12   2       64.44       62.06     19.51 o 
   1 -12   2      372.46      379.54     29.60 o 
   2 -12   2      644.24      621.03     36.08 o 
  -7 -11   2      155.46      127.36     31.31 o 
  -6 -11   2      264.86      294.26     41.43 o 
  -5 -11   2     1360.67     1396.96     72.20 o 
  -4 -11   2      905.74      857.36     44.00 o 
  -3 -11   2        9.32       13.83     12.08 o 
  -2 -11   2      413.40      376.64     30.32 o 
  -1 -11   2     1695.01     1632.45     68.72 o 
   0 -11   2      274.42      349.00    127.75 o 
   1 -11   2        1.32       -0.45      9.88 o 
   2 -11   2      174.97      228.99     42.16 o 
   3 -11   2      271.77      256.53     20.31 o 
  -8 -10   2      513.79      431.50     71.99 o 
  -7 -10   2      903.64      909.72     96.22 o 
  -6 -10   2      806.21      746.46     47.16 o 
  -5 -10   2        2.89       10.10      8.38 o 
  -4 -10   2     1543.78     1399.98     58.93 o 
  -3 -10   2     4222.12     4235.84    224.56 o 
  -2 -10   2      884.13      880.45     47.54 o 
  -1 -10   2      682.87      651.06     33.99 o 
   0 -10   2     3859.57     3599.54    136.46 o 
   1 -10   2      748.45      701.45     36.08 o 
   2 -10   2        0.89        9.69      7.91 o 
   3 -10   2      207.04      207.95     25.26 o 
   4 -10   2      418.41      459.31     23.71 o 
   5 -10   2      203.17      202.63     60.37 o 
  -8  -9   2      189.83      209.80     48.04 o 
  -7  -9   2      204.79      246.06     46.25 o 
  -6  -9   2     2277.73     2146.21    133.28 o 
  -5  -9   2     1601.24     1553.03    110.12 o 
  -4  -9   2       18.98       12.96      8.66 o 
  -3  -9   2     2141.24     2114.62     87.84 o 
  -2  -9   2     2918.15     2991.88    118.93 o 
  -1  -9   2     2082.53     2003.21     78.81 o 
   0  -9   2      303.90      300.08     19.23 o 
   1  -9   2      988.99     1051.36     45.47 o 
   2  -9   2      394.04      378.03     23.70 o 
   3  -9   2       19.59       21.11      7.89 o 
   4  -9   2       38.15       27.28      8.25 o 
   5  -9   2      258.36      311.33     45.75 o 
   6  -9   2      338.15      388.77     77.15 o 
  -9  -8   2      518.65      571.89     80.59 o 
  -8  -8   2     1795.54     1708.50    154.88 o 
  -7  -8   2      647.94      560.23     42.81 o 
  -6  -8   2      164.60      163.46     13.59 o 
  -5  -8   2     4075.93     3878.04    141.35 o 
  -4  -8   2     2579.64     2832.94    301.03 o 
  -3  -8   2      470.21      397.23     21.34 o 
  -2  -8   2      571.71      550.67     47.69 o 
  -1  -8   2     2622.90     2855.06    114.49 o 
   0  -8   2     3580.80     3679.08    125.13 o 
   1  -8   2      975.28     1029.36     49.24 o 
   2  -8   2      902.66      932.98     47.09 o 
   3  -8   2     2069.75     1991.69    135.75 o 
   4  -8   2      603.75      587.37     39.98 o 
   5  -8   2        1.09       14.33      8.27 o 
   6  -8   2      400.56      400.09     70.27 o 
   7  -8   2      375.57      387.04     75.29 o 
  -9  -7   2      149.36      121.18     37.86 o 
  -8  -7   2      583.69      543.07     68.40 o 
  -7  -7   2     2628.68     2627.10    277.48 o 
  -6  -7   2     1770.25     1859.86    132.15 o 
  -5  -7   2      408.48      400.26     53.49 o 
  -4  -7   2     2966.42     2956.88    250.45 o 
  -3  -7   2     3371.46     3354.92    110.02 o 
  -2  -7   2     1517.93     1739.89    118.80 o 
  -1  -7   2       18.41       20.66      8.80 o 
   0  -7   2     3298.78     3611.23    122.70 o 
   1  -7   2     7248.01     7507.43    288.27 o 
   2  -7   2     1760.76     1840.32     63.34 o 
   3  -7   2      767.31      752.13     32.84 o 
   4  -7   2     2687.11     2568.27     94.75 o 
   5  -7   2      959.90      886.74     38.14 o 
   6  -7   2        9.96       10.29      7.86 o 
  -9  -6   2      716.72      633.12     74.00 o 
  -8  -6   2      337.08      296.46     13.13 o 
  -7  -6   2      140.82      136.53      8.99 o 
  -6  -6   2      779.71      811.58     58.06 o 
  -5  -6   2     3251.00     3068.22    133.99 o 
  -4  -6   2     1088.52     1060.03     49.08 o 
  -3  -6   2      891.29      949.77     47.81 o 
  -2  -6   2     4239.04     4308.00    164.52 o 
  -1  -6   2     5000.67     5302.71    183.86 o 
   0  -6   2        4.44        4.87      8.73 o 
   1  -6   2     1851.59     2073.31     62.39 o 
   2  -6   2     6678.89     6518.48    311.63 o 
   3  -6   2     2651.25     2682.48     87.79 o 
   4  -6   2      259.29      264.10     19.89 o 
   5  -6   2     1795.47     1789.58    149.35 o 
   6  -6   2     1475.74     1451.90    122.00 o 
   7  -6   2       61.32       86.65     30.28 o 
   8  -6   2      121.64      154.01     41.87 o 
 -10  -5   2       16.56       36.57     24.81 o 
  -9  -5   2      215.46      233.32     41.59 o 
  -8  -5   2     1023.44      918.27     32.99 o 
  -7  -5   2     2048.55     1957.50     75.15 o 
  -6  -5   2     1999.85     1902.94     84.68 o 
  -5  -5   2      650.01      654.02     56.79 o 
  -4  -5   2     8968.02     8963.71    440.33 o 
  -3  -5   2     7699.63     7782.19    570.03 o 
  -2  -5   2        5.78       19.62     11.69 o 
  -1  -5   2    21793.88    24913.30   1868.02 o 
   0  -5   2    13567.29    14262.45    650.91 o 
   1  -5   2      199.26      195.24     19.79 o 
   2  -5   2     2051.95     2089.18     71.06 o 
   3  -5   2     3220.13     3154.73    101.66 o 
   4  -5   2     1736.93     1696.34     58.85 o 
   5  -5   2      233.61      244.96     15.64 o 
   6  -5   2      408.22      362.30     33.08 o 
   7  -5   2     1261.03     1371.05    101.60 o 
   8  -5   2      315.68      344.11     37.01 o 
   9  -5   2       13.13       10.18     22.08 o 
 -10  -4   2      533.45      477.82     96.94 o 
  -9  -4   2      317.76      324.42     31.48 o 
  -8  -4   2       70.82       36.15     42.59 o 
  -7  -4   2     1969.31     2049.40    119.96 o 
  -6  -4   2     4468.48     4407.01    220.52 o 
  -5  -4   2      370.39      342.37     50.84 o 
  -4  -4   2     1297.13     1342.80     48.67 o 
  -3  -4   2     9198.96     9204.06    446.43 o 
  -2  -4   2     3855.85     3663.92    136.38 o 
  -1  -4   2       18.66       24.04      5.83 o 
   0  -4   2     9862.80    10764.58    503.15 o 
   1  -4   2    11657.42    12108.52    559.30 o 
   2  -4   2     1833.73     1799.92     73.09 o 
   3  -4   2     1396.36     1330.87     46.89 o 
   4  -4   2     3028.37     2896.80     94.88 o 
   5  -4   2     2258.54     2283.55     73.82 o 
   6  -4   2     1297.47     1282.79     58.33 o 
   7  -4   2       58.34       72.70     16.68 o 
   8  -4   2      867.19      802.96     60.95 o 
   9  -4   2      717.30      716.35     55.02 o 
 -10  -3   2       46.69       63.09     30.20 o 
  -9  -3   2     1086.96     1045.51     56.77 o 
  -8  -3   2     2034.05     2014.54    130.86 o 
  -7  -3   2      566.90      572.35     37.39 o 
  -6  -3   2     2525.13     2424.73     95.94 o 
  -5  -3   2     8312.89     7991.52    393.37 o 
  -4  -3   2     1884.66     1828.21     67.97 o 
  -3  -3   2     2110.12     2209.28    126.70 o 
  -2  -3   2     4355.58     4374.17    143.15 o 
  -1  -3   2     9118.27    10005.32    480.05 o 
   0  -3   2     2895.85     3255.00     95.82 o 
   1  -3   2      722.07      802.73     50.48 o 
   2  -3   2    13943.91    13168.34    704.99 o 
   3  -3   2     3346.37     3097.08     85.80 o 
   4  -3   2      415.47      453.79     22.36 o 
   5  -3   2     1737.94     1715.40     68.59 o 
   6  -3   2     2271.67     2230.08     98.80 o 
   7  -3   2     1113.77     1199.09     99.67 o 
   8  -3   2        0.89        3.15     10.29 o 
   9  -3   2      537.81      475.57     28.20 o 
  10  -3   2      385.43      328.93     40.58 o 
 -10  -2   2      270.82      237.94     32.42 o 
  -9  -2   2       81.73       85.50     16.66 o 
  -8  -2   2     1952.09     1832.68     80.17 o 
  -7  -2   2     1466.44     1487.86     73.64 o 
  -6  -2   2      644.63      607.88     29.77 o 
  -5  -2   2     2279.71     2196.63     56.60 o 
  -4  -2   2     8057.65     7960.15    338.14 o 
  -3  -2   2     6734.76     6711.96    513.24 o 
  -2  -2   2       12.88       24.95      4.56 o 
  -1  -2   2     1952.98     2100.73     87.69 o 
   0  -2   2     8636.05     9520.38    417.22 o 
   1  -2   2    19082.76    18966.10   1373.15 o 
   2  -2   2     2442.96     2652.91    119.63 o 
   3  -2   2     8096.49     8543.87    325.69 o 
   4  -2   2     8985.99     9209.82    361.22 o 
   5  -2   2     1350.14     1344.62     67.99 o 
   6  -2   2      336.93      385.68     26.79 o 
   7  -2   2     3310.16     3297.04    268.45 o 
   8  -2   2     1226.50     1392.10    123.40 o 
   9  -2   2        4.59        8.62      7.74 o 
  10  -2   2      171.03      133.63     17.50 o 
  -9  -1   2      299.24      300.65     20.66 o 
  -8  -1   2       59.81       71.95     11.25 o 
  -7  -1   2      580.80      592.43     26.87 o 
  -6  -1   2     2759.64     2603.42    138.74 o 
  -5  -1   2     2650.28     2492.76     78.33 o 
  -4  -1   2      482.97      492.20     17.49 o 
  -3  -1   2     9386.15     8837.58    366.74 o 
  -2  -1   2    13283.76    14371.20    731.96 o 
  -1  -1   2     5763.11     6155.66    214.74 o 
   0  -1   2     7518.70     8709.84    355.56 o 
   1  -1   2    13705.94    13153.16    648.05 o 
   2  -1   2    65315.20    58028.43   6674.50 o 
   3  -1   2     1027.66     1077.07     32.15 o 
   4  -1   2     4457.10     4846.03    150.97 o 
   5  -1   2    10739.42    11255.00    598.50 o 
   6  -1   2     1560.37     1531.21     47.05 o 
   7  -1   2      912.30      873.65     87.91 o 
   8  -1   2     1565.74     1543.60    100.19 o 
   9  -1   2      875.15      811.36     51.99 o 
  10  -1   2       73.55       76.27     15.85 o 
  -9   0   2      329.65      306.43     19.13 o 
  -8   0   2      606.42      660.81     30.44 o 
  -7   0   2       83.48       87.12     10.60 o 
  -6   0   2       42.68       36.05      9.46 o 
  -5   0   2     2320.26     2171.22    121.68 o 
  -4   0   2     4641.26     4255.61    236.61 o 
  -3   0   2      863.31      780.42     19.84 o 
  -2   0   2    16146.66    17221.18    942.62 o 
  -1   0   2    18465.85    19779.76   1160.29 o 
   0   0   2     4208.66     4177.81    114.99 o 
   1   0   2      950.99      952.26     37.71 o 
   2   0   2     5484.11     5543.65    213.85 o 
   3   0   2     7020.40     7003.87    246.36 o 
   4   0   2     1361.63     1354.09     46.49 o 
   5   0   2      263.68      271.35     13.93 o 
   6   0   2     2441.49     2386.26    148.28 o 
   7   0   2     2828.56     2938.88    154.66 o 
   8   0   2      365.15      444.53     31.40 o 
   9   0   2      404.49      482.61    121.53 o 
  10   0   2      949.97     1042.94    115.22 o 
  11   0   2      213.63      225.60     85.18 o 
  -9   1   2        2.16       10.05      8.30 o 
  -8   1   2      421.05      451.98     20.37 o 
  -7   1   2     1861.42     2012.67     81.23 o 
  -6   1   2     1147.20     1062.31     61.22 o 
  -5   1   2       23.39       27.32     14.48 o 
  -4   1   2     2597.64     2362.67    109.13 o 
  -3   1   2    15056.22    14858.70    804.10 o 
  -2   1   2     3914.55     3838.37    110.98 o 
  -1   1   2     3149.53     3001.37    227.65 o 
   0   1   2    67718.04    52457.55   5388.08 o 
   1   1   2    18293.29    16445.62    917.93 o 
   2   1   2      160.66      182.16     19.72 o 
   3   1   2     8968.99      203.78      7.74 o 
   4   1   2     9449.48    10256.95    466.05 o 
   5   1   2     2918.99     2908.44     89.12 o 
   6   1   2       62.10       60.25      9.32 o 
   7   1   2     1216.17     1195.38     42.43 o 
   8   1   2     3502.25     3568.90    299.07 o 
   9   1   2     1084.01     1246.00    135.66 o 
  10   1   2      112.88      113.13     24.41 o 
  11   1   2      940.23      942.70    174.81 o 
  -9   2   2      369.25      368.69     84.46 o 
  -8   2   2      127.70      106.50     14.21 o 
  -7   2   2      340.14      372.63     35.68 o 
  -6   2   2     1801.14     1909.14     90.14 o 
  -5   2   2     1592.39     1635.00    106.32 o 
  -4   2   2      102.49      107.19     18.28 o 
  -3   2   2     2904.74     2720.37     73.96 o 
  -2   2   2     7686.63     7115.95    199.35 o 
  -1   2   2     2472.66     2375.76     95.22 o 
   0   2   2      315.76      330.25      7.82 o 
   1   2   2     6136.56     6051.03    292.54 o 
   2   2   2    23192.80    21278.13   1958.88 o 
   3   2   2     3162.09     3128.48    141.68 o 
   4   2   2     1769.93     1847.11     41.33 o 
   5   2   2     8942.69     8874.97    400.32 o 
   6   2   2     4762.37     4631.16    137.54 o 
   7   2   2      236.14      274.03     26.81 o 
   8   2   2      986.80      980.03     65.73 o 
   9   2   2     2031.01     2134.34    188.00 o 
  10   2   2      785.94      908.53     62.42 o 
  11   2   2        0.13       18.49     16.51 o 
  -8   3   2      361.23      406.98     54.64 o 
  -7   3   2      631.26      618.80     23.96 o 
  -6   3   2        1.38        7.66      3.92 o 
  -5   3   2     3002.16     2801.74    100.24 o 
  -4   3   2     2906.89     2665.47     94.95 o 
  -3   3   2     1314.11     1353.54     25.87 o 
  -2   3   2      994.09      971.24     34.58 o 
  -1   3   2     4550.83     4327.95    203.35 o 
   0   3   2     3394.45     3235.21     59.25 o 
   1   3   2     2895.49     3077.08     79.60 o 
   2   3   2     4473.29     4507.53    185.71 o 
   3   3   2    20410.28     5805.97   8841.51 o 
   4   3   2    15160.33    13798.09   1057.02 o 
   5   3   2       96.30       93.93     16.06 o 
   6   3   2    12972.51    12755.60    736.17 o 
   7   3   2     5214.68     3711.18   1435.82 o 
   8   3   2      263.93      308.47     72.28 o 
   9   3   2      364.58      403.46     36.48 o 
  10   3   2      976.74     1066.21     88.10 o 
  11   3   2      471.49      566.86     52.65 o 
  -8   4   2      128.29      109.70     37.00 o 
  -7   4   2      712.45      694.93     77.15 o 
  -6   4   2      819.78      900.00     20.15 o 
  -5   4   2      192.73      234.18     36.85 o 
  -4   4   2      605.38      619.46     44.56 o 
  -3   4   2     4967.82     4900.37    213.64 o 
  -2   4   2     3446.91     3554.81    176.84 o 
  -1   4   2       56.58       55.09      5.71 o 
   0   4   2     5150.05     5114.03    137.72 o 
   1   4   2    12451.36    12159.42    473.52 o 
   2   4   2     5171.49     5152.67    162.27 o 
   3   4   2     2738.27     2800.32    116.87 o 
   4   4   2     8422.56     7590.46    458.03 o 
   5   4   2     6040.30     5192.76    293.98 o 
   6   4   2       14.96       31.41     15.06 o 
   7   4   2     2574.63     2383.64    212.09 o 
   8   4   2     3036.83     2956.41    266.37 o 
   9   4   2     1520.55     1623.56     92.51 o 
  10   4   2        0.96       -5.71     15.93 o 
  11   4   2      199.95      233.60     56.21 o 
  -7   5   2       33.88        1.86     20.79 o 
  -6   5   2      482.91      603.73     72.28 o 
  -5   5   2     1346.59     1433.03    117.73 o 
  -4   5   2     1152.31     1230.43     67.33 o 
  -3   5   2      178.09      219.53     28.33 o 
  -2   5   2     5584.34     5314.80    336.42 o 
  -1   5   2     7064.01     6688.56    215.19 o 
   0   5   2      411.38      419.67     15.08 o 
   1   5   2     6589.07     6330.84    215.55 o 
   2   5   2     7923.35     7683.19    260.11 o 
   3   5   2     1032.93      969.31     80.39 o 
   4   5   2      194.93      180.26     18.07 o 
   5   5   2     3935.49     3733.50    201.91 o 
   6   5   2     4001.31     3731.78    218.69 o 
   7   5   2     1270.92     1157.98     82.03 o 
   8   5   2      123.32      128.35     50.05 o 
   9   5   2     1800.63     1928.24    171.08 o 
  10   5   2     1560.57     1726.94    138.62 o 
  11   5   2      109.96      107.29     32.33 o 
  -7   6   2      290.33      399.09     70.27 o 
  -6   6   2       36.15       36.28     29.68 o 
  -5   6   2      150.03      159.75     38.43 o 
  -4   6   2     1201.95     1418.63    107.19 o 
  -3   6   2     2308.56     2387.39    137.92 o 
  -2   6   2       26.38       34.64     12.93 o 
  -1   6   2     5435.48     5574.19    188.52 o 
   0   6   2     7197.86     7220.89    205.91 o 
   1   6   2      561.15      500.99     19.23 o 
   2   6   2     1012.46      926.10     39.82 o 
   3   6   2     4722.94     4344.48    119.04 o 
   4   6   2     3574.66     3155.30    202.77 o 
   5   6   2      542.52      437.09     34.99 o 
   6   6   2      200.38      238.05     28.68 o 
   7   6   2     4340.59     3990.76    261.57 o 
   8   6   2     2408.71     2142.44    157.03 o 
  10   6   2     1316.85     1402.20    114.87 o 
  11   6   2     1204.04     1172.69    128.42 o 
  -6   7   2      643.30      677.01    164.05 o 
  -5   7   2        4.99        5.16     23.09 o 
  -4   7   2      330.05      402.86     43.14 o 
  -3   7   2     1135.67     1197.14     73.85 o 
  -2   7   2      965.22      966.04     57.06 o 
  -1   7   2      106.15      102.04      8.26 o 
   0   7   2     1333.76     1261.98     26.53 o 
   1   7   2     4332.81     4321.57    108.32 o 
   2   7   2     5257.48     5071.80    138.02 o 
   3   7   2        4.51       19.22      8.76 o 
   4   7   2     3271.40     3072.23    110.21 o 
   5   7   2     9610.04     8829.89    630.40 o 
   6   7   2      617.57      644.74     51.48 o 
   7   7   2      700.44      654.35     59.51 o 
   8   7   2     1904.98     1700.47    130.35 o 
   9   7   2     1511.01     1482.79    129.35 o 
  10   7   2       20.13       67.54     25.03 o 
  11   7   2      481.39      396.65     63.37 o 
  -5   8   2      394.71      350.33     69.26 o 
  -4   8   2       52.27       60.10     24.74 o 
  -3   8   2       27.02       54.04     20.93 o 
  -2   8   2      703.25      746.31     54.76 o 
  -1   8   2      614.95      675.86     20.12 o 
   0   8   2      695.17      731.39     31.23 o 
   1   8   2       15.78       14.17      4.39 o 
   2   8   2     4445.32     4292.62    119.23 o 
   3   8   2     7902.41     7728.54    365.22 o 
   4   8   2     4121.86     3869.73    167.92 o 
   5   8   2     2146.47     2026.57    120.60 o 
   6   8   2     5255.48     4820.92    317.06 o 
   7   8   2     1500.09     1417.54    168.07 o 
   8   8   2      175.81      144.12     59.51 o 
   9   8   2     1130.68      898.85     95.08 o 
  10   8   2      698.01      596.99     83.46 o 
  -5   9   2       18.23       -1.43     27.10 o 
  -4   9   2      216.79      294.87     56.57 o 
  -3   9   2      579.56      621.45     74.51 o 
  -2   9   2      118.33      148.78     28.60 o 
  -1   9   2      696.32      738.43     48.36 o 
   0   9   2     3836.91     3980.86    143.41 o 
   1   9   2      823.35      801.67     27.76 o 
   2   9   2      235.31      255.06     14.72 o 
   3   9   2     2735.69     2561.09     91.74 o 
   4   9   2     2691.71     2652.68     90.65 o 
   5   9   2     1575.52     1526.86     46.19 o 
   6   9   2      489.33      496.46     51.34 o 
   7   9   2     2083.65     1827.53    211.95 o 
   8   9   2      967.06      942.59     91.49 o 
   9   9   2       82.23      136.09     39.44 o 
  10   9   2      179.24      110.56     74.57 o 
  -4  10   2       15.72       18.66     26.74 o 
  -3  10   2      139.81      147.66     75.36 o 
  -2  10   2      913.55     1129.23    108.01 o 
  -1  10   2      273.69      274.74     19.76 o 
   0  10   2      617.68      620.39     25.68 o 
   1  10   2     2845.02     3020.12    126.19 o 
   2  10   2     2107.06     2137.21     92.48 o 
   3  10   2       83.87      123.20     21.58 o 
   4  10   2      632.97      673.89     49.76 o 
   5  10   2     1414.78     1408.86     46.78 o 
   6  10   2      822.55      774.66    114.01 o 
   7  10   2        3.85       17.78     20.51 o 
   8  10   2      650.53      563.86     73.71 o 
   9  10   2      897.10      740.68     95.65 o 
  -2  11   2      177.66      115.46     95.29 o 
  -1  11   2      516.79      607.52     62.54 o 
   0  11   2      728.87      753.32     64.83 o 
   1  11   2       31.66       41.45     15.19 o 
   2  11   2      983.40     1068.79     59.35 o 
   3  11   2     1037.22     1057.94     46.43 o 
   4  11   2      256.06      221.07     16.74 o 
   5  11   2       76.82       85.45      9.88 o 
   6  11   2     1006.61      972.13    139.39 o 
   7  11   2     1117.82     1105.35    105.54 o 
   8  11   2      150.05      121.89     39.87 o 
   9  11   2      196.10      216.25     56.36 o 
  -1  12   2       22.76       37.28     59.08 o 
   0  12   2      201.79      259.70     52.63 o 
   1  12   2      449.50      402.78     37.54 o 
   2  12   2       46.30       35.29     15.47 o 
   3  12   2      343.46      322.34     28.25 o 
   4  12   2     1078.80     1080.12     60.41 o 
   5  12   2      751.37      709.27     32.18 o 
   6  12   2        5.02        2.72     17.64 o 
   7  12   2      500.48      490.44     68.98 o 
   2  13   2      387.77      385.60     46.97 o 
   3  13   2      280.08      216.14    140.82 o 
   4  13   2        3.64        1.77      8.68 o 
   5  13   2      814.72      656.93     68.12 o 
  -5 -12   3      759.77      681.16     43.00 o 
  -4 -12   3      343.23      331.24     36.92 o 
  -3 -12   3        5.39       -9.13     11.80 o 
  -2 -12   3      104.09       81.41     20.95 o 
  -1 -12   3      542.56      531.49     56.24 o 
   0 -12   3      824.05      768.02     65.22 o 
   1 -12   3       15.00       20.84     12.42 o 
   2 -12   3      358.46      298.28     43.45 o 
  -6 -11   3      212.95      209.30     38.83 o 
  -5 -11   3       20.40        3.66      9.46 o 
  -4 -11   3      823.07      804.04     46.40 o 
  -3 -11   3     1167.69     1154.65     65.28 o 
  -2 -11   3      302.71      329.87     32.13 o 
  -1 -11   3       92.39      106.15     16.91 o 
   0 -11   3     1261.83     1133.09     62.36 o 
   1 -11   3      888.28      916.81     55.06 o 
   2 -11   3        1.12       -4.40      9.58 o 
   3 -11   3      288.84      300.95     33.42 o 
  -7 -10   3       28.05       32.22     22.34 o 
  -6 -10   3      811.07      888.75     82.28 o 
  -5 -10   3     1827.96     1801.86     93.48 o 
  -4 -10   3       53.66       67.84     14.82 o 
  -3 -10   3     1016.83     1033.71     53.24 o 
  -2 -10   3     1932.68     1920.63     83.38 o 
  -1 -10   3      495.61      480.98     36.54 o 
   0 -10   3       32.12       35.15     13.42 o 
   1 -10   3     1576.86     1525.80    153.02 o 
   2 -10   3     1084.88     1067.65     67.33 o 
   3 -10   3      287.22      306.93     26.48 o 
   4 -10   3       49.50       50.84     24.22 o 
   5 -10   3      283.94      397.94     82.60 o 
  -8  -9   3      707.72      810.93     91.30 o 
  -7  -9   3      594.77      510.72     53.56 o 
  -6  -9   3        4.12        8.70      8.67 o 
  -5  -9   3     1572.46     1517.19     78.86 o 
  -4  -9   3     2853.85     2968.33    149.99 o 
  -3  -9   3      397.02      399.22     30.35 o 
  -2  -9   3     1153.04     1186.79     69.08 o 
  -1  -9   3     2994.94     3071.37    120.50 o 
   0  -9   3      697.42      668.32     32.97 o 
   1  -9   3       11.13       22.23     10.81 o 
   2  -9   3      976.86      932.23     46.31 o 
   3  -9   3      876.52      852.31     42.10 o 
   4  -9   3      364.53      373.46     23.37 o 
   5  -9   3       46.95       33.84     14.05 o 
  -8  -8   3      301.46      354.95     41.99 o 
  -7  -8   3     2069.83     2047.30    150.72 o 
  -6  -8   3     1319.51     1366.77    101.39 o 
  -5  -8   3       84.50       56.60     17.71 o 
  -4  -8   3     1253.31     1272.04     68.32 o 
  -3  -8   3     2833.64     2586.77    100.54 o 
  -2  -8   3     1303.21     1314.74     53.66 o 
  -1  -8   3       14.09       18.53      8.57 o 
   0  -8   3     3178.03     3255.25    129.90 o 
   1  -8   3     4593.58     4361.83    196.73 o 
   2  -8   3      164.84      171.61     14.90 o 
   3  -8   3      509.53      462.87     31.92 o 
   4  -8   3     1362.68     1275.29     66.59 o 
   5  -8   3      425.82      443.21     25.24 o 
   6  -8   3       87.47       86.77     15.82 o 
   7  -8   3       57.13      111.57     45.32 o 
  -9  -7   3      559.98      458.17     66.68 o 
  -8  -7   3      586.17      332.29    227.01 o 
  -7  -7   3      334.92      403.43     47.02 o 
  -6  -7   3     1813.84     1771.69    105.33 o 
  -5  -7   3     2029.26     1994.19    132.79 o 
  -4  -7   3      358.34      313.94     26.60 o 
  -3  -7   3      848.00      918.42     56.63 o 
  -2  -7   3     1793.55     1916.10     94.15 o 
  -1  -7   3     3898.95     4215.81    148.12 o 
   0  -7   3      597.17      613.96     26.49 o 
   1  -7   3      861.02      874.10     54.20 o 
   2  -7   3     3793.54     3628.39    140.41 o 
   3  -7   3     2165.69     2134.51     83.93 o 
   4  -7   3      332.86      349.64     27.20 o 
   5  -7   3     1101.47     1042.86     53.46 o 
   6  -7   3      493.62      534.14     70.60 o 
   7  -7   3       50.83       38.24     26.89 o 
  -9  -6   3      168.53      155.45     37.28 o 
  -8  -6   3      821.22      829.93     34.31 o 
  -7  -6   3      892.94      937.34     71.01 o 
  -6  -6   3      278.37      291.63     33.02 o 
  -5  -6   3     2081.42     1999.83    136.73 o 
  -4  -6   3     7289.06     7232.39    386.88 o 
  -3  -6   3     3893.11     4050.90    196.68 o 
  -2  -6   3       75.09      120.85     16.10 o 
  -1  -6   3     3568.64     3781.52    162.74 o 
   0  -6   3     7058.75     7912.62    304.93 o 
   1  -6   3     2126.99     2248.42     76.70 o 
   2  -6   3      559.76      607.39     24.97 o 
   3  -6   3     4604.56     4668.83    191.53 o 
   4  -6   3     3667.00     3621.59    132.67 o 
   5  -6   3       55.34       52.18     16.00 o 
   6  -6   3      740.94      741.56     36.76 o 
   7  -6   3      771.53      729.06    104.28 o 
   8  -6   3       86.61       94.64     25.08 o 
  -9  -5   3       91.40       54.49     42.73 o 
  -8  -5   3       13.34       28.49     15.27 o 
  -7  -5   3     1028.34     1065.72     54.60 o 
  -6  -5   3     2164.78     2084.54    144.62 o 
  -5  -5   3      422.59      379.89     43.20 o 
  -4  -5   3     1036.10     1088.28     48.19 o 
  -3  -5   3    10463.90    11330.74    609.80 o 
  -2  -5   3     6346.88     6502.78    278.24 o 
  -1  -5   3      180.14      226.84     24.24 o 
   0  -5   3     2573.57     2584.66     87.46 o 
   1  -5   3     6138.84     6688.60    248.56 o 
   2  -5   3     1447.49     1532.45     65.62 o 
   3  -5   3       21.74       29.89      7.86 o 
   4  -5   3     1881.39     1820.83     67.17 o 
   5  -5   3     2193.28     2089.66     77.10 o 
   6  -5   3      395.66      394.77     25.73 o 
   7  -5   3       66.37       44.64     11.03 o 
   8  -5   3      714.33      646.54     66.18 o 
   9  -5   3      349.03      340.05     36.32 o 
  -9  -4   3      430.41      468.33     33.05 o 
  -8  -4   3      987.13      980.61     58.72 o 
  -7  -4   3        4.30       -1.28      7.13 o 
  -6  -4   3      998.73      930.92     46.67 o 
  -5  -4   3     8469.09     8457.16    540.84 o 
  -4  -4   3     4899.51     4682.80    189.05 o 
  -3  -4   3      608.32      676.94     52.56 o 
  -2  -4   3    10988.32    12042.05    659.47 o 
  -1  -4   3     9437.40    10143.62    482.89 o 
   0  -4   3     1339.45     1513.15     47.91 o 
   1  -4   3     3412.32     3828.88    132.31 o 
   2  -4   3     5725.30     6004.58    211.34 o 
   3  -4   3     2587.43     2528.20     75.51 o 
   4  -4   3      357.59      366.86     24.92 o 
   5  -4   3      148.64      136.18     15.75 o 
   6  -4   3     1900.53     1784.12     77.44 o 
   7  -4   3     1482.61     1469.64     81.93 o 
   8  -4   3        5.84       11.00     17.28 o 
   9  -4   3      667.63      718.62     52.52 o 
  -9  -3   3       13.44       21.95     12.33 o 
  -8  -3   3     1344.13     1322.18     73.71 o 
  -7  -3   3     1191.20     1097.51     75.21 o 
  -6  -3   3       85.44      116.58     30.15 o 
  -5  -3   3      834.04      869.03     36.61 o 
  -4  -3   3     5840.35     5809.36    256.92 o 
  -3  -3   3     4837.78     5216.07    251.03 o 
  -2  -3   3      380.66      386.98     16.01 o 
  -1  -3   3     5919.48     6720.85    262.24 o 
   0  -3   3    13160.00    14574.00    795.83 o 
   1  -3   3     5845.08     6365.15    248.48 o 
   2  -3   3      385.06      428.88     22.37 o 
   3  -3   3     7559.15     7874.60    292.19 o 
   4  -3   3     7395.53     7210.72    272.07 o 
   5  -3   3     1423.69     1397.17     49.83 o 
   6  -3   3       33.46       19.68     10.84 o 
   7  -3   3     1791.63     1734.61    138.46 o 
   8  -3   3     1840.79     1929.10    197.61 o 
   9  -3   3       60.30       56.76     19.29 o 
  10  -3   3      169.24      126.52     21.49 o 
  -9  -2   3      375.10      429.21     26.12 o 
  -8  -2   3        4.05       -3.30      8.04 o 
  -7  -2   3     1620.89     1546.90     80.02 o 
  -6  -2   3     1713.92     1586.54    121.89 o 
  -5  -2   3     1279.78     1242.13     40.69 o 
  -4  -2   3      620.44      653.24     24.07 o 
  -3  -2   3     2962.56     3072.65     95.48 o 
  -2  -2   3     4789.13     5059.04    180.62 o 
  -1  -2   3     4046.55     4228.07    134.13 o 
   0  -2   3       42.28       80.31      9.68 o 
   1  -2   3    14693.78    14811.81    961.95 o 
   2  -2   3    21944.48    21404.90   1483.01 o 
   3  -2   3      661.09      689.72     37.40 o 
   4  -2   3    19042.83    19818.67   1114.07 o 
   5  -2   3    10869.96    11027.37    498.04 o 
   6  -2   3     1729.56     1594.21     58.09 o 
   7  -2   3      656.58      645.94     43.95 o 
   8  -2   3      828.30      741.38     83.89 o 
   9  -2   3      561.94      605.58     80.81 o 
  10  -2   3       73.82       53.11     24.53 o 
  -9  -1   3      320.85      375.83     34.65 o 
  -8  -1   3      993.75      977.02     41.46 o 
  -7  -1   3      288.58      287.76     49.19 o 
  -6  -1   3      382.96      382.23     31.98 o 
  -5  -1   3     2285.25     2278.38     61.33 o 
  -4  -1   3     3879.18     3590.93    117.36 o 
  -3  -1   3     1070.06     1199.71     33.41 o 
  -2  -1   3     2424.34     2467.04     72.03 o 
  -1  -1   3     6126.60     5894.23    410.78 o 
   0  -1   3     4092.14     4441.06    152.79 o 
   1  -1   3      120.31      127.14      8.95 o 
   2  -1   3     2278.91     2241.82    112.14 o 
   3  -1   3    21804.90    21217.51   1477.59 o 
   4  -1   3     5144.38     5549.16    184.65 o 
   5  -1   3     2682.76     2691.85     92.86 o 
   6  -1   3     5185.17     5311.56    231.96 o 
   7  -1   3     1425.08     1442.70    135.66 o 
   8  -1   3      264.52      298.36     71.13 o 
   9  -1   3      188.46      156.09     27.02 o 
  10  -1   3      370.44      346.46     30.56 o 
  -9   0   3        0.71        3.56      7.26 o 
  -8   0   3      167.36      169.18     18.19 o 
  -7   0   3      938.96      975.52     32.96 o 
  -6   0   3     1002.68     1091.32     68.55 o 
  -5   0   3      227.18      275.40     16.35 o 
  -4   0   3     4349.88     4338.70    126.58 o 
  -3   0   3    17838.31    18850.33   1155.97 o 
  -2   0   3     8219.80     8764.42    347.60 o 
  -1   0   3     6040.60     6250.65    330.04 o 
   0   0   3    35969.88    36606.27   3114.17 o 
   1   0   3     6101.87     5931.21    391.49 o 
   2   0   3     8486.61     9057.78    422.64 o 
   3   0   3     7079.13     7295.32    353.65 o 
   4   0   3    15479.43    15616.75    789.99 o 
   5   0   3     4062.22     3892.06    172.83 o 
   6   0   3      116.73      133.25     22.16 o 
   7   0   3     2446.35     2414.92    193.67 o 
   8   0   3     2900.43     2850.70    267.66 o 
   9   0   3      620.47      672.78     55.45 o 
  10   0   3       15.89       20.83     17.93 o 
  11   0   3      672.29      655.94     84.32 o 
  -9   1   3      315.51      329.25     74.86 o 
  -8   1   3      188.49      179.12     15.67 o 
  -7   1   3      161.07      176.55     14.85 o 
  -6   1   3     1547.77     1635.57     82.89 o 
  -5   1   3     3168.93     3264.58    138.99 o 
  -4   1   3      179.19      160.68     11.62 o 
  -3   1   3     1924.59     1645.41     43.50 o 
  -2   1   3    13001.17    14257.75    776.10 o 
  -1   1   3     5450.31     5429.57    195.74 o 
   0   1   3    11487.38    12089.00    573.53 o 
   1   1   3     9170.43     9017.87    397.57 o 
   2   1   3     3586.64     3252.62    115.43 o 
   3   1   3      185.92      252.95     56.72 o 
   4   1   3      964.20      963.99     39.87 o 
   5   1   3     3098.78     3188.51    111.39 o 
   6   1   3     6331.13     6381.03    283.80 o 
   7   1   3      581.98      594.05     40.15 o 
   8   1   3      495.78      451.83     62.95 o 
   9   1   3     2522.35     2518.57    150.34 o 
  10   1   3      848.47      980.59     81.68 o 
  11   1   3        1.96      -26.51     29.29 o 
  -8   2   3      529.29      608.32     65.10 o 
  -7   2   3      376.66      395.59     22.39 o 
  -6   2   3       18.64       26.62      6.08 o 
  -5   2   3     2741.36     2847.04     97.29 o 
  -4   2   3     3330.53     3290.48    102.73 o 
  -3   2   3      639.04      668.15     42.52 o 
  -2   2   3      280.06      267.61     18.48 o 
  -1   2   3     7754.45     7281.41    212.14 o 
   0   2   3    11341.51    11303.06    815.75 o 
   1   2   3     6658.96     6682.71    253.21 o 
   2   2   3     2236.07     2273.47     98.66 o 
   3   2   3    11255.82    10970.04    862.86 o 
   4   2   3     8572.21     8431.81    563.57 o 
   5   2   3      190.40      205.19     10.77 o 
   6   2   3     5569.85     5409.01    332.19 o 
   7   2   3     6182.77     6239.20    290.25 o 
   8   2   3      606.40      721.47    109.34 o 
   9   2   3      255.29      261.99     52.20 o 
  10   2   3     1127.47     1166.99     75.70 o 
  11   2   3      491.99      448.21     57.15 o 
  -8   3   3      100.03       92.93     31.55 o 
  -7   3   3     1307.46     1426.72    122.47 o 
  -6   3   3      539.09      604.48     36.41 o 
  -5   3   3      169.96      160.13     15.80 o 
  -4   3   3     2221.29     1904.89    962.09 o 
  -3   3   3     3408.02     3583.78    205.64 o 
  -2   3   3     1564.62     1470.31     74.57 o 
  -1   3   3      144.38      117.45     14.77 o 
   0   3   3     7324.97     7073.55    257.22 o 
   1   3   3    15975.54    15887.53    897.05 o 
   2   3   3    13889.24    13646.23   1097.03 o 
   3   3   3      967.01     1009.41     49.76 o 
   4   3   3    20269.99    20562.84   1988.57 o 
   5   3   3     9006.58     8288.71    500.84 o 
   6   3   3      460.66      434.48     28.67 o 
   7   3   3     2129.21     2166.24     98.59 o 
   8   3   3     2846.96     2813.16    188.57 o 
   9   3   3     1081.73      948.88    114.36 o 
  10   3   3       12.97       -8.45     14.67 o 
  11   3   3      493.51      518.14     52.20 o 
  -7   4   3       25.14        9.18     37.71 o 
  -6   4   3      115.56      231.88     42.59 o 
  -5   4   3      695.12      747.85     70.55 o 
  -4   4   3       65.44       -4.73     26.53 o 
  -3   4   3      759.17      764.48     61.52 o 
  -2   4   3     3777.17     3687.61    205.50 o 
  -1   4   3     5427.48     5445.58    311.18 o 
   0   4   3     1090.85     1091.95     20.70 o 
   1   4   3     1773.09     1636.49     35.60 o 
   2   4   3     7934.22     7746.69    260.75 o 
   3   4   3    10033.28     9701.87    419.43 o 
   4   4   3       34.70       41.75      4.25 o 
   5   4   3     7849.17     7613.48    532.17 o 
   6   4   3     6980.36     6775.06    455.38 o 
   7   4   3      600.78      632.04     78.80 o 
   8   4   3      914.19      819.89     88.34 o 
   9   4   3     1174.79     1157.14    148.06 o 
  10   4   3      664.60      686.29     58.07 o 
  11   4   3       75.77       82.80     75.00 o 
  -7   5   3      198.04      172.37     46.03 o 
  -6   5   3      115.13      159.32     71.99 o 
  -5   5   3      301.01      256.55     46.32 o 
  -4   5   3     2129.75     2109.89    227.58 o 
  -3   5   3     4149.94     4378.52    294.41 o 
  -2   5   3       31.01       37.86     31.69 o 
  -1   5   3     9633.78    10077.36    754.59 o 
   0   5   3    10592.24    10977.49    418.47 o 
   1   5   3       45.33       41.73     10.90 o 
   2   5   3     1450.46     1456.98     39.41 o 
   3   5   3     6182.52     6024.54    230.87 o 
   4   5   3     5414.82     5704.80    971.27 o 
   5   5   3     1216.58      798.47     50.19 o 
   6   5   3      679.03      641.01     49.47 o 
   7   5   3     3721.63     3836.27    189.22 o 
   8   5   3     1909.15     1940.18    126.68 o 
   9   5   3       53.46       81.29     22.50 o 
  10   5   3      571.64      555.85     92.02 o 
  11   5   3     1069.95     1185.71     92.93 o 
  -6   6   3      187.79      319.36     61.23 o 
  -5   6   3       59.29       78.87     57.22 o 
  -4   6   3      344.16      267.30     47.32 o 
  -3   6   3     1003.43     1086.13     94.93 o 
  -2   6   3     2980.63     2972.70    156.99 o 
  -1   6   3      323.16      317.16     65.97 o 
   0   6   3     2890.21     2738.33     56.02 o 
   1   6   3     8819.12     8753.17    318.17 o 
   2   6   3     2288.07     2105.99     81.02 o 
   3   6   3      645.89      700.61     26.74 o 
   4   6   3     2984.59     2980.00    127.70 o 
   5   6   3     6471.45     5969.00    369.26 o 
   6   6   3     2545.33     2337.18    139.67 o 
   7   6   3      356.19      429.49     46.75 o 
   8   6   3     2574.76     2673.61    185.92 o 
   9   6   3     3021.25     3053.93    207.58 o 
  10   6   3      244.60      317.01     44.06 o 
  11   6   3      326.15      351.48     86.38 o 
  -6   7   3      195.72      258.84     64.39 o 
  -5   7   3      706.34      725.76     97.94 o 
  -4   7   3       61.19       61.95     31.55 o 
  -3   7   3       12.73       -0.43     31.26 o 
  -2   7   3      496.43      486.80     38.97 o 
  -1   7   3     1587.32     1518.61     74.52 o 
   0   7   3     1316.11     1400.30     34.40 o 
   1   7   3      259.23      279.17     16.82 o 
   2   7   3     3610.12     3513.85    104.49 o 
   3   7   3     3915.14     3868.33    253.54 o 
   4   7   3       33.10       29.51      9.75 o 
   5   7   3     2542.32     2505.39    142.83 o 
   6   7   3     6597.76     5994.24    406.98 o 
   7   7   3     2109.36     1906.26    135.95 o 
   8   7   3        1.06        3.87     18.21 o 
   9   7   3     1668.45     1579.29    117.45 o 
  10   7   3     1147.67     1353.72    242.21 o 
  11   7   3      251.71      400.53     73.21 o 
  -5   8   3       25.85       14.77     31.12 o 
  -4   8   3      682.70      870.17    112.86 o 
  -3   8   3      271.86      338.72     58.22 o 
  -2   8   3      121.69      135.82     32.12 o 
  -1   8   3      114.65      125.95      6.95 o 
   0   8   3     2064.07     1873.70     57.74 o 
   1   8   3     2343.39     2018.61    207.55 o 
   2   8   3      266.59      294.06     14.42 o 
   3   8   3     1825.74     1819.51     52.50 o 
   4   8   3     3248.76     3151.21    170.86 o 
   5   8   3     1250.50     1061.47     69.41 o 
   6   8   3      138.01      161.90     28.54 o 
   7   8   3     5213.13     4470.87    315.63 o 
   8   8   3     2033.69     1842.58    146.84 o 
   9   8   3      133.10      125.19     37.43 o 
  10   8   3      211.85      295.20     44.09 o 
  11   8   3      746.22      754.30    129.64 o 
  -4   9   3       38.33       40.87     37.57 o 
  -3   9   3      644.39      843.64    110.42 o 
  -2   9   3     1414.93     1522.66    104.40 o 
  -1   9   3      310.71      328.48     14.45 o 
   0   9   3      202.21      256.71     26.53 o 
   1   9   3     1751.07     1761.48    148.57 o 
   2   9   3     2093.67     1962.08     66.30 o 
   3   9   3        7.05       19.81      6.84 o 
   4   9   3     3322.73     3298.99    182.98 o 
   5   9   3     3071.20     2917.25    170.94 o 
   6   9   3     1292.37     1260.94     89.48 o 
   7   9   3      230.33      345.17     76.43 o 
   8   9   3     1042.31      856.12    142.11 o 
   9   9   3     1151.16      988.91    170.94 o 
  10   9   3      200.35      212.27     40.85 o 
  -3  10   3       43.19       38.58     36.42 o 
  -2  10   3      248.92      327.17     46.07 o 
  -1  10   3      649.93      776.03     65.24 o 
   0  10   3      531.70      568.40     20.49 o 
   1  10   3        0.43        2.38      5.54 o 
   2  10   3      903.00     1007.79    102.10 o 
   3  10   3     1010.48      971.78     33.36 o 
   4  10   3      341.81      356.50     32.12 o 
   5  10   3       83.32       92.35     20.94 o 
   6  10   3     1031.27     1065.91     81.74 o 
   7  10   3     1568.04     1503.15    186.28 o 
   8  10   3      230.35      204.06     42.88 o 
   9  10   3      249.83      232.89     51.48 o 
  10  10   3      766.08      860.59    124.12 o 
  -2  11   3      154.40      154.01     92.93 o 
  -1  11   3      103.86       92.84     33.25 o 
   0  11   3      840.02      906.33    164.55 o 
   1  11   3      735.60      781.91     33.33 o 
   2  11   3       34.09       28.88      8.33 o 
   3  11   3      488.83      470.17     31.14 o 
   4  11   3     1040.65      969.12     63.81 o 
   5  11   3      637.80      661.66     55.78 o 
   6  11   3       96.19       97.51     27.39 o 
   7  11   3      419.07      505.93     61.38 o 
   8  11   3     1695.25     1500.86    143.98 o 
   9  11   3      765.02      711.14     99.38 o 
   0  12   3        2.14       13.19     42.45 o 
   1  12   3      247.44      187.16    119.10 o 
   2  12   3     1099.28     1124.17     50.45 o 
   3  12   3      382.98      339.15     51.34 o 
   4  12   3       22.82       40.87     16.06 o 
   5  12   3      823.86      796.60     66.25 o 
   6  12   3     1475.55     1439.62    116.16 o 
   7  12   3      164.45      241.49     46.32 o 
   8  12   3      191.21      154.59     45.75 o 
   3  13   3      755.42      768.50     53.49 o 
   4  13   3      433.59      464.48     71.70 o 
   5  13   3        2.89        9.03     27.39 o 
  -4 -12   4      406.60      437.65     40.22 o 
  -3 -12   4      537.86      564.92     60.68 o 
  -2 -12   4      286.86      348.21     78.96 o 
  -1 -12   4       57.40       71.59     21.83 o 
   0 -12   4      708.73      641.75     49.85 o 
   1 -12   4      819.61      750.50     57.48 o 
  -6 -11   4      589.98      702.12     98.59 o 
  -5 -11   4      601.23      582.43     56.33 o 
  -4 -11   4       85.77       79.62     21.45 o 
  -3 -11   4      483.93      523.05     66.54 o 
  -2 -11   4     1035.56      935.37     73.78 o 
  -1 -11   4      701.03      632.80     43.59 o 
   0 -11   4       29.54       33.02     13.76 o 
   1 -11   4      597.65      571.72     45.53 o 
   2 -11   4     1650.21     1568.18     93.81 o 
   3 -11   4       51.79       48.91     18.00 o 
  -7 -10   4      601.20      638.83    151.43 o 
  -6 -10   4        3.07       10.00     14.78 o 
  -5 -10   4     1029.32     1065.36     84.79 o 
  -4 -10   4     2110.44     1859.01    149.58 o 
  -3 -10   4      218.52      222.32     28.42 o 
  -2 -10   4      661.13      660.27     75.55 o 
  -1 -10   4     1594.01     1614.34     90.06 o 
   0 -10   4      387.96      357.87     28.28 o 
   1 -10   4       93.48       95.82     17.88 o 
   2 -10   4      127.17      160.56     27.43 o 
   3 -10   4      337.90      321.29     43.65 o 
   4 -10   4      144.49      157.52     68.33 o 
   5 -10   4       12.15       19.38     13.86 o 
  -7  -9   4     1136.63     1260.00    124.02 o 
  -6  -9   4     1162.58     1310.34     96.04 o 
  -5  -9   4       78.69       87.96     24.11 o 
  -4  -9   4     1086.48     1095.20     74.14 o 
  -3  -9   4     5432.61     5304.69    240.22 o 
  -2  -9   4     1315.59     1245.79     67.91 o 
  -1  -9   4      235.99      246.61     36.48 o 
   0  -9   4     1904.89     1801.59     86.96 o 
   1  -9   4     1229.81     1236.69     59.97 o 
   2  -9   4      140.10      244.40     57.57 o 
   3  -9   4       28.53       58.54     15.45 o 
   4  -9   4      502.41      476.65     39.88 o 
   5  -9   4      589.40      567.08     42.11 o 
   6  -9   4       88.51       77.57     28.74 o 
  -8  -8   4      361.78      367.13     45.98 o 
  -7  -8   4       44.14       45.32     20.91 o 
  -6  -8   4     1714.00     1631.60    155.74 o 
  -5  -8   4     1365.04     1336.68    130.93 o 
  -4  -8   4      144.83      147.37     23.11 o 
  -3  -8   4      957.48      947.58     64.24 o 
  -2  -8   4     2904.11     3063.55    215.18 o 
  -1  -8   4     2247.81     2371.00     95.42 o 
   0  -8   4       11.58       39.24     11.28 o 
   1  -8   4     1144.41     1223.03     60.55 o 
   2  -8   4     1266.92     1245.53     77.05 o 
   3  -8   4      629.87      605.90     84.16 o 
   4  -8   4        0.51       10.88      9.80 o 
   5  -8   4      428.04      372.30     30.57 o 
   6  -8   4      529.39      565.80     83.40 o 
   7  -8   4      128.51      132.39     27.54 o 
  -8  -7   4      824.48      918.87     69.56 o 
  -7  -7   4      548.32      587.07     50.99 o 
  -6  -7   4        0.91        4.37     12.95 o 
  -5  -7   4      939.77      940.78    154.73 o 
  -4  -7   4     1506.99     1437.66     77.80 o 
  -3  -7   4     1224.90     1178.72     73.08 o 
  -2  -7   4       12.26        7.91     12.26 o 
  -1  -7   4     1534.97     1658.83     87.66 o 
   0  -7   4     4031.13     4395.11    167.37 o 
   1  -7   4     3619.35     3795.73    153.77 o 
   2  -7   4      490.25      503.90     41.06 o 
   3  -7   4     3770.49     3862.02    150.42 o 
   4  -7   4     1951.30     1863.14     84.50 o 
   5  -7   4       24.12       28.66     16.49 o 
   6  -7   4      678.70      658.62     55.35 o 
   7  -7   4      503.88      555.87    111.35 o 
   8  -7   4      179.73      180.54     53.78 o 
  -8  -6   4       59.91       42.72     15.42 o 
  -7  -6   4     1002.31     1005.41    146.27 o 
  -6  -6   4     1922.21     1925.95    184.56 o 
  -5  -6   4      238.87      223.00     24.13 o 
  -4  -6   4      200.20      275.67     42.19 o 
  -3  -6   4     2551.38     2493.97    108.14 o 
  -2  -6   4     3409.03     3550.27    149.92 o 
  -1  -6   4      215.58      192.76     45.39 o 
   0  -6   4     1620.75     1803.35     83.17 o 
   1  -6   4    11475.36    11086.94    822.00 o 
   2  -6   4     4630.21     4779.17    176.20 o 
   3  -6   4       67.77       94.63     18.76 o 
   4  -6   4     3320.27     3138.76    199.17 o 
   5  -6   4     2152.47     2092.23    110.00 o 
   6  -6   4       29.64       46.15     16.47 o 
   7  -6   4      119.47       81.42     21.86 o 
   8  -6   4      223.32      171.39     62.60 o 
  -9  -5   4      399.83      341.44     50.62 o 
  -8  -5   4      575.34      590.36     32.07 o 
  -7  -5   4       59.43       51.00     10.45 o 
  -6  -5   4      360.57      344.50     36.03 o 
  -5  -5   4     1887.04     1841.52     90.70 o 
  -4  -5   4     3117.61     3130.06    136.08 o 
  -3  -5   4      994.58     1047.53     49.09 o 
  -2  -5   4     6106.04     6676.71    303.16 o 
  -1  -5   4     4990.64     5222.54    216.21 o 
   0  -5   4       35.42       49.19     11.91 o 
   1  -5   4      981.62     1037.71     41.44 o 
   2  -5   4     4583.91     4642.60    159.84 o 
   3  -5   4     3624.13     3315.01    166.58 o 
   4  -5   4      180.81      186.99     23.40 o 
   5  -5   4     1019.58      975.65     51.02 o 
   6  -5   4     2129.48     2022.37     84.54 o 
   7  -5   4      771.99      761.33     63.92 o 
   8  -5   4        0.24       -1.17     13.27 o 
   9  -5   4      314.47      239.70     69.41 o 
  -9  -4   4        0.61       18.91     20.00 o 
  -8  -4   4      478.91      478.08     30.16 o 
  -7  -4   4     1746.29     1664.55     61.91 o 
  -6  -4   4     1444.30     1498.23    132.93 o 
  -5  -4   4       27.39       42.92     15.56 o 
  -4  -4   4     4701.90     4816.73    207.38 o 
  -3  -4   4     8307.05     8741.33    428.24 o 
  -2  -4   4      279.02      271.94     21.66 o 
  -1  -4   4    11696.83    13059.76    720.35 o 
   0  -4   4     9272.76     9921.40    485.45 o 
   1  -4   4     1090.08     1133.47     49.85 o 
   2  -4   4      287.83      348.74     26.82 o 
   3  -4   4     1069.55     1161.96     40.40 o 
   4  -4   4     4988.78     5053.30    190.58 o 
   5  -4   4     1337.83     1288.80     65.82 o 
   6  -4   4       28.91       17.70     11.98 o 
   7  -4   4     1735.12     1595.65     76.85 o 
   8  -4   4     1142.19     1077.47     70.55 o 
   9  -4   4       77.57       80.15     20.95 o 
  -9  -3   4      473.57      482.20     31.73 o 
  -8  -3   4        3.48      -15.71     15.71 o 
  -7  -3   4      973.07     1002.76     81.74 o 
  -6  -3   4     2608.38     2604.15    137.58 o 
  -5  -3   4      156.00      232.98     21.16 o 
  -4  -3   4        4.89        5.34      6.74 o 
  -3  -3   4     4442.78     4677.44    180.22 o 
  -2  -3   4     6653.30     7033.17    295.33 o 
  -1  -3   4     2827.06     3020.15    100.58 o 
   0  -3   4     1098.78     1243.16     41.32 o 
   1  -3   4     9586.83    10181.03    494.10 o 
   2  -3   4     7738.46     8140.79    407.41 o 
   3  -3   4      450.06      531.51     44.57 o 
   4  -3   4     2404.66     2550.09    109.44 o 
   5  -3   4     4672.30     4824.68    210.93 o 
   6  -3   4     1366.01     1335.23     56.55 o 
   7  -3   4       23.55       12.86     10.73 o 
   8  -3   4      946.22      830.53     59.87 o 
   9  -3   4     1151.05     1057.73     99.59 o 
  10  -3   4      143.67      143.62     22.84 o 
  -9  -2   4      236.22      227.44     27.68 o 
  -8  -2   4      839.63      871.17     51.75 o 
  -7  -2   4      242.01      248.94     31.63 o 
  -6  -2   4     1333.20     1371.11     70.50 o 
  -5  -2   4     2419.35     2072.93     84.65 o 
  -4  -2   4     1508.16     1564.69     61.41 o 
  -3  -2   4      278.56      291.50     17.85 o 
  -2  -2   4      626.65      646.10     22.21 o 
  -1  -2   4     9445.71    10223.42    496.09 o 
   0  -2   4    11504.20    12537.36    668.30 o 
   1  -2   4      766.11      786.57     36.57 o 
   2  -2   4    11897.33    11413.83    588.16 o 
   3  -2   4    10124.18    10183.27    582.29 o 
   4  -2   4     6125.34     6044.68    245.41 o 
   5  -2   4     3006.46     2896.27    109.61 o 
   6  -2   4     3828.47     3881.34    140.95 o 
   7  -2   4      903.38      914.18     38.94 o 
   8  -2   4       63.87       71.98     21.47 o 
   9  -2   4      282.92      257.31     25.59 o 
  10  -2   4      583.96      567.78     45.88 o 
  -9  -1   4        8.01       12.10      8.23 o 
  -8  -1   4      294.85      290.45     23.37 o 
  -7  -1   4      852.79      824.50     45.03 o 
  -6  -1   4      810.60      920.28     50.84 o 
  -5  -1   4       56.21       39.71      7.28 o 
  -4  -1   4     2133.15     2273.08     71.18 o 
  -3  -1   4     7291.61     7751.27    323.19 o 
  -2  -1   4     1497.72     1601.68     98.59 o 
  -1  -1   4     1407.67     1660.28     62.95 o 
   0  -1   4    18499.45    20422.12   1308.11 o 
   1  -1   4    14314.24    14149.26    769.12 o 
   2  -1   4      940.15      952.63     36.04 o 
   3  -1   4     1709.33     1746.80    193.52 o 
   4  -1   4     6360.89     6604.66    314.26 o 
   5  -1   4     1973.32     2173.77     76.49 o 
   6  -1   4      228.73      241.08     28.29 o 
   7  -1   4     2213.96     1974.30    142.54 o 
   8  -1   4     1816.47     1663.08    177.75 o 
   9  -1   4      294.09      314.78     25.38 o 
  10  -1   4        3.61      -10.88     14.09 o 
  11  -1   4      364.02      395.87     29.90 o 
  -8   0   4       92.67       87.64     13.63 o 
  -7   0   4       69.55       54.35     10.69 o 
  -6   0   4     1663.10     1583.96     59.98 o 
  -5   0   4     3260.93     3363.33    201.84 o 
  -4   0   4      131.24      139.03      9.36 o 
  -3   0   4     5533.22     5365.70    242.78 o 
  -2   0   4    10934.89    11636.22    549.31 o 
  -1   0   4     8856.86     9235.19    387.28 o 
   0   0   4     4190.87     4623.79    186.78 o 
   1   0   4     8946.08     8862.77    408.66 o 
   2   0   4    12146.66    12128.69    641.78 o 
   3   0   4     2587.18     2662.52    103.93 o 
   4   0   4       30.94       40.72     11.73 o 
   5   0   4     5928.06     6371.72    326.27 o 
   6   0   4     5245.96     5246.61    199.57 o 
   7   0   4       64.41       64.70     10.58 o 
   8   0   4     1018.26     1014.13    134.01 o 
   9   0   4     1385.13     1314.47    199.26 o 
  10   0   4      679.98      647.64     36.68 o 
  11   0   4        0.21       14.36     14.86 o 
  -8   1   4      347.32      310.90     44.45 o 
  -7   1   4      395.25      411.80     20.34 o 
  -6   1   4        4.29        9.44      4.80 o 
  -5   1   4     1173.76     1188.96     40.73 o 
  -4   1   4     3446.32     3306.30    135.44 o 
  -3   1   4      777.03      790.04     31.22 o 
  -2   1   4     3848.92     3720.20    281.72 o 
  -1   1   4     9272.55     9203.56    384.95 o 
   0   1   4     6462.22     5921.49    205.32 o 
   1   1   4      488.99      520.72     19.01 o 
   2   1   4     3276.00     3411.98    125.62 o 
   3   1   4     5202.90     5419.24    251.96 o 
   4   1   4     6998.70     6760.39    378.59 o 
   5   1   4     1030.57      941.45     78.80 o 
   6   1   4     2203.80     2210.98     74.44 o 
   7   1   4     6741.54     6511.60    410.56 o 
   8   1   4     1539.08     1563.77    151.51 o 
   9   1   4      377.89      359.45     39.01 o 
  10   1   4     1176.27     1151.96     50.23 o 
  11   1   4      564.19      666.89     97.01 o 
  -8   2   4       75.75       11.47     35.99 o 
  -7   2   4     1192.58     1218.21    103.25 o 
  -6   2   4      558.74      574.11     21.21 o 
  -5   2   4       38.81       41.07      6.98 o 
  -4   2   4      730.76      684.62     26.73 o 
  -3   2   4     3154.77     3247.76    107.95 o 
  -2   2   4     1734.68     1571.94     32.92 o 
  -1   2   4      429.23      459.64     18.57 o 
   0   2   4     9346.26     9045.16    375.82 o 
   1   2   4    16761.28    16272.43   1131.74 o 
   2   2   4      653.03      559.85     24.42 o 
   3   2   4     1248.27     1352.36     53.08 o 
   4   2   4    14916.63    14390.07    866.76 o 
   5   2   4     8143.17     8056.67    684.46 o 
   6   2   4      792.72      752.45     32.80 o 
   7   2   4     1460.78     1403.03    168.93 o 
   8   2   4     6087.73     6095.49    493.74 o 
   9   2   4     1667.98     1736.64     95.11 o 
  10   2   4       20.52        6.79     16.86 o 
  11   2   4      736.34      745.88     62.96 o 
  -7   3   4       94.70       52.06     27.96 o 
  -6   3   4      618.18      602.72    111.28 o 
  -5   3   4      731.47      714.86     69.55 o 
  -4   3   4      272.20      375.72     41.16 o 
  -3   3   4       53.43       89.91     20.22 o 
  -2   3   4      461.41      521.99     39.15 o 
  -1   3   4     3229.17     3022.71    106.56 o 
   0   3   4     2235.62     2206.40     49.28 o 
   1   3   4     1605.68     1604.85     43.28 o 
   2   3   4    18979.58    18690.42   1785.65 o 
   3   3   4    10898.24    11073.29    813.24 o 
   4   3   4      310.03      315.63     49.90 o 
   5   3   4     8737.36     8230.18    585.23 o 
   6   3   4     5692.48     5750.43    213.88 o 
   7   3   4      598.16      520.41     60.01 o 
   8   3   4      662.03      637.19     16.22 o 
   9   3   4     1796.34     1854.22    129.42 o 
  10   3   4      757.76      784.45     64.26 o 
  11   3   4      173.96      240.22     40.65 o 
  -7   4   4      318.02      357.36     62.95 o 
  -6   4   4      129.22      174.52     41.59 o 
  -5   4   4      461.38      601.00    113.72 o 
  -4   4   4     2235.98     2441.01    177.25 o 
  -3   4   4     1643.61     2030.16    133.94 o 
  -2   4   4        7.41       21.65     14.34 o 
  -1   4   4     4164.42     4194.82    238.05 o 
   0   4   4     5799.21     5340.29    141.37 o 
   1   4   4     1601.08     1378.57     38.96 o 
   2   4   4     3547.43     3803.23    126.50 o 
   3   4   4     8933.97     8547.66    370.09 o 
   4   4   4    10169.60     9999.23    461.74 o 
   5   4   4       46.14       34.76     19.79 o 
   6   4   4     4563.72     4099.19   2390.24 o 
   7   4   4     4741.88     4796.67    231.57 o 
   8   4   4     1107.61      976.95    415.80 o 
   9   4   4       33.09       18.27     25.31 o 
  10   4   4      333.45      308.03     39.56 o 
  11   4   4      882.29      946.75    130.67 o 
  -7   5   4      111.24      117.73     74.86 o 
  -6   5   4      503.96      467.49     74.71 o 
  -5   5   4      576.17      678.73     80.74 o 
  -4   5   4        6.10       45.32     25.24 o 
  -3   5   4     1882.93     1993.01    148.57 o 
  -2   5   4     1895.51       24.67     33.27 o 
  -1   5   4      283.06      271.61     31.98 o 
   0   5   4     3138.78     3017.30     67.88 o 
   1   5   4     8408.21     8472.83    304.58 o 
   2   5   4     3079.91     3026.42     81.48 o 
   3   5   4      534.97      608.09     29.39 o 
   4   5   4     3512.41     3349.68    102.24 o 
   5   5   4     4586.98     4307.09    159.24 o 
   6   5   4     1865.64     1415.99    317.71 o 
   7   5   4      425.89      473.57     47.61 o 
   8   5   4     2589.01     2870.51    181.75 o 
   9   5   4     2637.94     2729.45    160.91 o 
  10   5   4      211.01      264.25     49.57 o 
  11   5   4      161.08      148.10     33.55 o 
  -6   6   4       96.65      112.14     77.01 o 
  -5   6   4      607.99      745.98     96.37 o 
  -3   6   4      169.01      200.33     40.58 o 
  -2   6   4     1271.06     1242.87    158.60 o 
  -1   6   4     3727.38     4013.28    270.89 o 
   0   6   4      517.91      541.00     20.97 o 
   1   6   4     1268.81     1374.14     34.03 o 
   2   6   4     4238.76     4316.08    130.34 o 
   3   6   4     1515.93     1484.40     42.84 o 
   4   6   4      771.30      705.13     24.70 o 
   5   6   4      510.67      590.96     29.14 o 
   6   6   4     2466.22     2382.45    107.85 o 
   7   6   4     3823.20     3970.80    278.20 o 
   8   6   4        0.49       23.12     16.99 o 
   9   6   4     1822.27     1571.70    384.54 o 
  10   6   4     1777.15     1814.68    155.02 o 
  11   6   4      285.13      242.19    182.62 o 
  -5   7   4       37.92       33.56     32.70 o 
  -4   7   4      573.10      634.13     89.20 o 
  -3   7   4      651.64      709.27     85.75 o 
  -1   7   4      346.87      370.41     46.46 o 
   0   7   4     2895.59     2843.05     66.56 o 
   1   7   4     2166.45     2218.57     57.69 o 
   2   7   4       54.73      115.84     26.32 o 
   3   7   4     2100.88     2173.27     96.22 o 
   4   7   4     6010.83     6517.98    550.09 o 
   5   7   4     2728.45     2654.26     92.85 o 
   6   7   4      654.34      567.30     51.48 o 
   7   7   4     3856.68     3708.33    315.99 o 
   8   7   4     4047.72     4180.37    318.35 o 
   9   7   4      106.57      172.82     33.18 o 
  10   7   4      852.84     1017.53    140.82 o 
  11   7   4     1234.43     1316.53    113.93 o 
  -4   8   4       25.73       65.10     39.87 o 
  -3   8   4      457.45      480.54     74.86 o 
  -2   8   4      311.57      394.36     62.95 o 
  -1   8   4      238.40      226.15     42.73 o 
   0   8   4      155.00      135.16      8.03 o 
   1   8   4     2436.15     2560.98     68.26 o 
   2   8   4     5606.15     5695.70    191.03 o 
   3   8   4      275.90      273.31     15.74 o 
   4   8   4     2403.61     2372.75     93.93 o 
   5   8   4     5033.15     4942.13    203.42 o 
   6   8   4      513.90      537.33     49.33 o 
   7   8   4      172.71      193.59     35.42 o 
   8   8   4     1362.84     1411.97    141.47 o 
   9   8   4     1170.19     1262.25    113.65 o 
  10   8   4      137.11      157.39     46.00 o 
  11   8   4       80.11       53.89     30.47 o 
  -4   9   4      201.78      193.74     63.81 o 
  -3   9   4       35.39       45.32     61.95 o 
  -2   9   4      165.84      287.24     59.08 o 
  -1   9   4      326.02      512.09     69.69 o 
   0   9   4      573.83      584.76     18.85 o 
   1   9   4      163.58      190.89     14.91 o 
   2   9   4     1426.87     1461.05     51.62 o 
   3   9   4     4640.45     4646.82    190.75 o 
   4   9   4     2262.00     2171.20     78.71 o 
   5   9   4      527.87      434.51     64.24 o 
   6   9   4     1628.26     1561.66    105.11 o 
   7   9   4     1231.47     1149.52     93.64 o 
   8   9   4       90.84       68.68     22.62 o 
   9   9   4      322.24      358.39     59.80 o 
  10   9   4      604.96      613.94    125.98 o 
  -3  10   4      310.20      475.95     94.65 o 
  -2  10   4      131.23      288.81     68.98 o 
  -1  10   4      158.76      249.52     56.21 o 
   0  10   4     1861.80     1833.84    170.36 o 
   1  10   4      664.21      758.44     26.06 o 
   2  10   4       31.48       35.56     18.93 o 
   3  10   4      638.52      633.40     38.04 o 
   4  10   4     1823.86     1847.28     83.54 o 
   5  10   4     1011.43      897.70     98.66 o 
   6  10   4        8.04        9.46     15.06 o 
   7  10   4      777.85      671.99     68.83 o 
   8  10   4     1547.60     1264.24    119.88 o 
   9  10   4      702.40      684.65     68.56 o 
  10  10   4       37.06       49.37     27.62 o 
  -1  11   4      192.42      274.90     63.53 o 
   0  11   4       83.17       95.36     39.01 o 
   1  11   4      358.26      384.03     58.51 o 
   2  11   4      414.45      428.54     28.57 o 
   3  11   4       57.96       67.34     19.43 o 
   4  11   4      151.66      151.58     21.80 o 
   5  11   4      622.83      617.92     51.34 o 
   6  11   4     1213.34     1116.82     87.05 o 
   7  11   4      372.45      377.58     52.63 o 
   8  11   4      351.03      442.11    109.70 o 
   9  11   4     1269.41     1325.13    137.25 o 
   0  12   4      283.96      185.13     91.20 o 
   1  12   4       55.25      100.38     41.30 o 
   2  12   4       56.90       44.97     13.61 o 
   3  12   4      617.62      642.16     40.30 o 
   4  12   4      716.45      658.79     46.61 o 
   5  12   4        0.02       16.20     15.49 o 
   6  12   4      438.72      483.55     54.21 o 
   7  12   4      972.89      925.95     92.06 o 
   8  12   4       98.94       74.57     33.41 o 
   3  13   4      115.75      102.48     19.48 o 
   4  13   4      985.81      934.56     64.82 o 
   5  13   4      500.97      443.98     44.89 o 
  -2 -12   5      736.00      722.62     72.80 o 
  -1 -12   5      335.22      375.72     44.41 o 
   0 -12   5        1.86       -0.31     19.27 o 
  -5 -11   5      458.72      485.88     77.44 o 
  -4 -11   5      675.67      740.91     63.45 o 
  -3 -11   5      232.50      236.85     31.41 o 
  -2 -11   5       92.06      100.66     26.69 o 
  -1 -11   5      659.72      642.54     62.59 o 
   0 -11   5      883.91      868.74     73.08 o 
   1 -11   5       44.00       20.49     15.46 o 
   2 -11   5      255.45      239.76     28.88 o 
   3 -11   5      822.42      840.58     59.73 o 
  -6 -10   5      432.15      448.96     58.14 o 
  -5 -10   5       12.93       -5.30     17.14 o 
  -4 -10   5      582.00      609.77     62.87 o 
  -3 -10   5     1755.38     1623.70     90.26 o 
  -2 -10   5      618.39      607.48     51.75 o 
  -1 -10   5      294.25      304.19     30.34 o 
   0 -10   5     1127.34     1107.08     72.77 o 
   1 -10   5      886.44     1002.42     76.82 o 
   2 -10   5      186.82      172.77     30.07 o 
   3 -10   5       39.81       51.01     19.16 o 
   4 -10   5      728.85      694.62     48.14 o 
  -7  -9   5        3.87        0.08     22.07 o 
  -6  -9   5      722.52      756.56     71.78 o 
  -5  -9   5     1876.89     1946.42    211.52 o 
  -4  -9   5      170.97      139.82     28.04 o 
  -3  -9   5      514.71      510.87     59.66 o 
  -2  -9   5     1859.22     1859.25    145.63 o 
  -1  -9   5      627.61      581.39     40.18 o 
   0  -9   5       59.84       90.67     16.79 o 
   1  -9   5      577.01      548.47     46.93 o 
   2  -9   5      736.18      751.16     57.83 o 
   3  -9   5      779.57      712.56     44.27 o 
   4  -9   5       42.51       46.53     15.17 o 
   5  -9   5      313.24      296.76     39.16 o 
   6  -9   5      686.28      853.97    243.57 o 
  -7  -8   5      341.69      354.91     60.09 o 
  -6  -8   5       17.29       12.38     23.88 o 
  -5  -8   5      624.70      649.66     65.21 o 
  -4  -8   5     1205.54     1211.40    160.68 o 
  -3  -8   5      972.37      930.32     74.96 o 
  -2  -8   5        4.38       -0.16     19.38 o 
  -1  -8   5     1952.02     1953.25    117.67 o 
   0  -8   5     1515.63     1594.59     95.85 o 
   1  -8   5      780.35      747.28     40.58 o 
   2  -8   5       90.06       99.58     16.87 o 
   3  -8   5     1361.45     1412.10     72.48 o 
   4  -8   5     1064.13     1108.84     72.10 o 
   5  -8   5      268.21      290.93     34.37 o 
   6  -8   5      232.89      277.58     40.00 o 
   7  -8   5      448.19      463.00    106.39 o 
  -7  -7   5      770.99      820.27     97.16 o 
  -6  -7   5      852.20      864.15     63.58 o 
  -5  -7   5       82.52       51.49     21.70 o 
  -4  -7   5      126.14      153.24     42.09 o 
  -3  -7   5     1742.42     1649.25     86.70 o 
  -2  -7   5     3582.64     3912.88    192.36 o 
  -1  -7   5     1214.54     1308.12     68.01 o 
   0  -7   5     1499.82     1604.59    161.33 o 
   1  -7   5     6317.44     6131.95    273.81 o 
   2  -7   5     1720.43     1618.51     71.81 o 
   3  -7   5      563.00      579.16     34.50 o 
   4  -7   5     2187.31     2141.51     94.15 o 
   5  -7   5     1137.40     1062.94     67.51 o 
   6  -7   5      130.27      122.92     25.11 o 
   7  -7   5       43.07       35.21     31.69 o 
   8  -7   5      241.83      237.59     29.42 o 
  -8  -6   5      380.38      384.64     23.31 o 
  -7  -6   5       12.92       13.11     31.26 o 
  -6  -6   5      494.37      496.87     99.59 o 
  -5  -6   5     1162.91     1057.90    110.64 o 
  -4  -6   5     1176.98     1082.98     73.16 o 
  -3  -6   5       10.57       15.05     11.25 o 
  -2  -6   5     1551.62     1700.47    111.42 o 
  -1  -6   5     4580.21     4877.55    264.29 o 
   0  -6   5     1385.28     1410.57     64.38 o 
   1  -6   5      216.83      252.22     22.61 o 
   2  -6   5     2932.41     2817.84    117.60 o 
   3  -6   5     2938.10     2937.93    115.05 o 
   4  -6   5       49.22       42.92     12.47 o 
   5  -6   5     1029.33     1014.03     52.78 o 
   6  -6   5      606.97      595.81     47.10 o 
   7  -6   5      181.01      199.90     31.86 o 
   8  -6   5        0.01       14.64     12.43 o 
  -8  -5   5      215.89      223.55     59.44 o 
  -7  -5   5      788.41      832.31     92.06 o 
  -6  -5   5     1307.63     1338.08     73.35 o 
  -5  -5   5      740.11      691.44     86.26 o 
  -4  -5   5     6147.34     6062.55    297.01 o 
  -3  -5   5     8965.40     9388.87    511.51 o 
  -2  -5   5      353.16      413.74     27.72 o 
  -1  -5   5     4417.43     4785.57    205.90 o 
   0  -5   5     6550.83     7023.71    357.06 o 
   1  -5   5     1378.12     1351.31     58.49 o 
   2  -5   5        5.86       -5.09     10.88 o 
   3  -5   5     2308.25     2364.48    106.22 o 
   4  -5   5     3459.57     3384.25    134.22 o 
   5  -5   5     1064.08      975.02     71.16 o 
   6  -5   5      307.45      285.64     27.90 o 
   7  -5   5      875.52      854.76     55.89 o 
   8  -5   5      390.38      408.04     32.05 o 
   9  -5   5       47.51       59.79     21.97 o 
  -8  -4   5       21.52       26.48     11.20 o 
  -7  -4   5      494.43      488.20     43.14 o 
  -6  -4   5     2353.92     2226.70    103.73 o 
  -5  -4   5      476.07      458.50     39.36 o 
  -4  -4   5      341.98      270.86     58.08 o 
  -3  -4   5     3581.93     4004.16    170.73 o 
  -2  -4   5     6746.33     7270.05    339.74 o 
  -1  -4   5      116.79      101.66     15.57 o 
   0  -4   5     1736.77     1842.30     70.31 o 
   1  -4   5     3880.56     4188.13    168.08 o 
   2  -4   5     2475.82     2446.61     96.48 o 
   3  -4   5      659.14      780.20     65.18 o 
   4  -4   5      237.48      276.80     24.46 o 
   5  -4   5     4552.25     4396.01    211.34 o 
   6  -4   5     2334.84     2289.92     98.51 o 
   7  -4   5        0.71       11.93     13.46 o 
   8  -4   5      797.40      791.51     58.10 o 
   9  -4   5      833.87      932.44     77.76 o 
  -8  -3   5      668.50      716.57     57.22 o 
  -7  -3   5      119.57      120.58     12.94 o 
  -6  -3   5      311.63      325.70     19.54 o 
  -5  -3   5     3136.04     3023.85    126.30 o 
  -4  -3   5     1190.52     1183.40     58.27 o 
  -3  -3   5      144.45      162.20     14.20 o 
  -2  -3   5     1453.20     1555.23     57.33 o 
  -1  -3   5     6046.62     6510.46    275.84 o 
   0  -3   5     4988.38     5321.04    213.45 o 
   1  -3   5      186.12      240.26     35.49 o 
   2  -3   5     4785.32     4949.08    227.40 o 
   3  -3   5     4574.32     4620.94    200.70 o 
   4  -3   5     1529.73     1473.41     93.79 o 
   5  -3   5       21.70       31.23     10.29 o 
   6  -3   5     5020.83     4773.54    228.61 o 
   7  -3   5     2225.26     2249.35     94.48 o 
   8  -3   5      104.05      108.11     16.43 o 
   9  -3   5      540.81      539.36     43.67 o 
  10  -3   5      442.06      433.13     39.33 o 
  -8  -2   5      421.55      422.82     36.24 o 
  -7  -2   5      906.28      925.82     66.61 o 
  -6  -2   5      377.60      434.11     23.83 o 
  -5  -2   5      106.94      116.08     22.59 o 
  -4  -2   5     1296.43     1319.47     76.36 o 
  -3  -2   5     2069.34     2229.36     76.35 o 
  -2  -2   5     2735.13     2998.31    120.10 o 
  -1  -2   5      134.89      160.80     14.09 o 
   0  -2   5     8693.19     9476.32    446.30 o 
   1  -2   5    10171.91    10726.76    545.59 o 
   2  -2   5      448.22      441.41     32.19 o 
   3  -2   5     5106.05     5112.09    223.61 o 
   4  -2   5     7089.13     7061.18    600.64 o 
   5  -2   5     4230.34     4461.00    178.39 o 
   6  -2   5      212.30      257.52     19.69 o 
   7  -2   5     1179.24     1128.55     49.55 o 
   8  -2   5     1959.67     1860.18     82.48 o 
   9  -2   5      299.18      295.31     31.20 o 
  10  -2   5        8.95       20.35     15.70 o 
  -8  -1   5       49.84       62.73     18.86 o 
  -7  -1   5       28.13       37.06     13.92 o 
  -6  -1   5      717.34      702.19    100.10 o 
  -5  -1   5     1407.39     1569.13     53.09 o 
  -4  -1   5        3.79        9.08     10.54 o 
  -3  -1   5     1349.26     1297.64     47.40 o 
  -2  -1   5     4431.09     4863.18    211.52 o 
  -1  -1   5     5012.51     5074.26    182.63 o 
   0  -1   5      353.27      362.60     41.30 o 
   1  -1   5    14216.32    14944.20    861.21 o 
   2  -1   5    21332.79    20409.80   1401.97 o 
   3  -1   5     1061.47      982.24     96.44 o 
   4  -1   5     9332.71     9894.24    542.69 o 
   5  -1   5     9055.37     9645.05    684.03 o 
   6  -1   5     4765.17     4812.29    213.36 o 
   7  -1   5       29.02       41.37     11.24 o 
   8  -1   5      531.50      529.88     59.44 o 
   9  -1   5      659.34      612.83     45.53 o 
  10  -1   5      409.93      454.33     36.41 o 
  11  -1   5        5.01       20.24      9.80 o 
  -8   0   5      225.05      201.34     36.85 o 
  -7   0   5      579.65      673.10     35.89 o 
  -6   0   5       32.50       37.81     10.94 o 
  -5   0   5     1236.28     1149.63     34.11 o 
  -4   0   5     3184.31     3228.25     91.98 o 
  -3   0   5     1556.50     1541.53    134.08 o 
  -2   0   5     1256.09     1208.58     33.27 o 
  -1   0   5     2995.95     2867.40     93.00 o 
   0   0   5     1475.69     1558.35     68.83 o 
   1   0   5      636.88      630.67     30.11 o 
   2   0   5     3505.50     3695.30    210.01 o 
   3   0   5     7639.28     7527.91    359.54 o 
   4   0   5     5135.58     5487.10    285.45 o 
   5   0   5        1.90       -6.73     27.68 o 
   6   0   5     2807.22     2843.05     96.69 o 
   7   0   5     2682.15     2604.27    112.50 o 
   8   0   5     1321.12     1302.81    168.71 o 
   9   0   5       95.82      103.73     14.21 o 
  10   0   5      581.46      569.12    151.79 o 
  11   0   5      496.18      504.98     31.18 o 
  -8   1   5       31.38      196.75     66.25 o 
  -7   1   5      315.31       -5.45     30.83 o 
  -6   1   5      846.17      846.09     40.34 o 
  -5   1   5       79.05      124.50     16.33 o 
  -4   1   5      850.66      797.10     24.14 o 
  -3   1   5     6546.33     6521.86    220.80 o 
  -2   1   5     3805.15     4000.77    234.11 o 
  -1   1   5      139.96      117.13     23.52 o 
   0   1   5     6572.50     6863.35    543.28 o 
   1   1   5    11568.93    11684.90    689.27 o 
   2   1   5      410.49      411.90     27.39 o 
   3   1   5      134.36      267.38     21.01 o 
   4   1   5     4424.72     4716.32    214.10 o 
   5   1   5     8358.69     8237.59    439.13 o 
   6   1   5     1788.71     1869.38     88.80 o 
   7   1   5     1287.78     1350.68     51.70 o 
   8   1   5     5407.05     5097.01    410.99 o 
   9   1   5     1575.80     1497.58    157.24 o 
  10   1   5       45.14       42.50     27.96 o 
  11   1   5      663.86      685.50     68.01 o 
  -7   2   5       34.55       35.85     26.24 o 
  -6   2   5      552.09      530.13     22.61 o 
  -5   2   5      931.94     1012.26     66.14 o 
  -4   2   5      131.94      173.47     13.77 o 
  -3   2   5      456.51      416.45     10.98 o 
  -2   2   5     3908.20     3644.50    145.02 o 
  -1   2   5     5474.18     6052.79    418.45 o 
   0   2   5       62.43       73.63      5.88 o 
   1   2   5     1653.89     1712.63     53.07 o 
   2   2   5     8739.93     9044.22    505.46 o 
   3   2   5     2992.20     2773.08    174.38 o 
   4   2   5       10.49       25.49     19.50 o 
   5   2   5     3111.49     2956.53    253.25 o 
   6   2   5     7156.11     7187.79    540.63 o 
   7   2   5     1821.19     1807.95     70.63 o 
   8   2   5      168.80      163.49     41.59 o 
   9   2   5     2608.63     2441.22    252.25 o 
  10   2   5     1115.44     1081.45     51.39 o 
  11   2   5       11.29        1.86     15.46 o 
  -7   3   5      134.02      113.86     38.43 o 
  -6   3   5      104.60       84.61     33.27 o 
  -5   3   5      473.82      505.07     60.95 o 
  -4   3   5      793.37      860.42     73.42 o 
  -3   3   5      736.66      774.81     62.09 o 
  -2   3   5        0.74        9.35      5.67 o 
  -1   3   5     1837.70     1820.93     42.99 o 
   0   3   5     8635.59     9036.48    427.84 o 
   1   3   5     7681.22     7920.31    337.02 o 
   2   3   5      347.12      315.63     20.08 o 
   3   3   5     8240.26     7654.05    607.81 o 
   4   3   5     5185.55     5010.79    317.92 o 
   5   3   5      564.18      640.72     54.21 o 
   6   3   5     3276.95     3517.82    238.34 o 
   7   3   5     3839.74     3785.85    133.56 o 
   8   3   5      892.74      843.33    133.51 o 
   9   3   5        1.35        8.49      9.52 o 
  10   3   5      637.73      651.80     93.71 o 
  11   3   5      745.33      777.36     70.66 o 
  -6   4   5      360.04      427.91     65.97 o 
  -5   4   5       38.54       78.30     32.41 o 
  -4   4   5      258.21      242.78     41.73 o 
  -3   4   5     2920.81     3082.45    305.74 o 
  -2   4   5     2774.16     2764.81    175.81 o 
  -1   4   5     1093.90     1080.11     70.70 o 
   0   4   5     1354.75     1483.37     42.45 o 
   1   4   5    12134.72    12324.79    657.15 o 
   2   4   5     9145.93     9095.48    663.38 o 
   3   4   5      622.95      729.06     46.75 o 
   4   4   5     8841.10     8696.82    621.80 o 
   5   4   5     5925.21     5881.53    395.36 o 
   6   4   5      515.52      469.93     49.47 o 
   7   4   5      160.04      172.46      7.89 o 
   8   4   5     1409.55     1098.25    384.46 o 
   9   4   5     1598.29     1670.95    125.26 o 
  10   4   5      267.45      324.96     49.91 o 
  11   4   5      135.87      147.09     33.46 o 
  -5   5   5      427.66      530.59     76.43 o 
  -4   5   5      281.81      369.41     60.66 o 
  -3   5   5      178.19      -34.27     40.01 o 
  -2   5   5     2395.14     2399.27    166.20 o 
  -1   5   5     1445.05     1432.74     94.07 o 
   0   5   5      778.29      734.79     27.65 o 
   1   5   5      583.97      558.54     15.58 o 
   2   5   5     3674.72     3701.26    144.53 o 
   3   5   5     4351.13     4430.26    164.93 o 
   4   5   5      581.58      550.19     29.40 o 
   5   5   5     1207.91     1263.27     46.73 o 
   6   5   5     4673.24     4670.88    350.26 o 
   7   5   5     3206.09     3081.54    157.81 o 
   8   5   5       49.83       50.67     24.53 o 
   9   5   5     1556.93     1736.91    239.34 o 
  10   5   5     1469.34     1345.47    796.46 o 
  11   5   5      461.11      494.81     71.70 o 
  -4   6   5      665.11      663.67     88.34 o 
  -3   6   5     2019.67     2020.26    280.07 o 
  -2   6   5        2.88       17.64     21.65 o 
  -1   6   5     1695.70     1382.12    103.54 o 
   0   6   5     1711.22     1526.00     74.79 o 
   1   6   5      390.66      374.81     13.19 o 
   2   6   5        3.37        8.03      4.74 o 
   3   6   5     1015.16     1048.93     29.25 o 
   4   6   5     3778.46     3735.46    140.08 o 
   5   6   5     2912.05     2617.91    114.27 o 
   6   6   5       22.41       75.31     29.40 o 
   7   6   5     3829.59     3928.59    228.93 o 
   8   6   5     6307.78     6584.94    384.49 o 
   9   6   5      312.28      319.57     42.79 o 
  10   6   5      759.32      987.36    127.56 o 
  11   6   5     1235.57     1263.17    150.50 o 
  -5   7   5       87.83      100.96     47.61 o 
  -4   7   5        0.91       18.93     29.54 o 
  -3   7   5      225.08      156.31     45.03 o 
  -2   7   5     1036.28     1129.59    111.28 o 
  -1   7   5      246.37      300.00     79.45 o 
   0   7   5       43.00       65.39     23.95 o 
   1   7   5     2015.53     2101.40     49.68 o 
   2   7   5     3085.42     3277.37    100.49 o 
   3   7   5      135.67      119.52     11.91 o 
   4   7   5     1351.56     1400.13     54.83 o 
   5   7   5     4889.35     4972.33    335.56 o 
   6   7   5     2522.42     2662.54    145.52 o 
   7   7   5       16.63       46.27     17.55 o 
   8   7   5     1214.26     1316.03    123.83 o 
   9   7   5     3105.91     3272.50    302.05 o 
  10   7   5      376.53      434.22     88.77 o 
  11   7   5      108.23      165.92     53.22 o 
  -4   8   5       31.31       83.60     78.87 o 
  -3   8   5       38.56       19.22     29.68 o 
  -2   8   5      114.59       47.75     32.70 o 
  -1   8   5      723.75      711.57    131.64 o 
   0   8   5     1475.00     1585.89    128.35 o 
   1   8   5      267.05      267.43     27.88 o 
   2   8   5     1507.28     1580.47     55.15 o 
   3   8   5     4443.52     4483.65    172.72 o 
   4   8   5      569.26      555.57     36.60 o 
   5   8   5     2674.65     2935.80    107.94 o 
   6   8   5     5260.63     5463.23    251.21 o 
   7   8   5     1076.22      992.35     75.63 o 
   8   8   5      194.96      260.67     36.28 o 
   9   8   5      483.71      473.50     53.88 o 
  10   8   5      721.65      696.02    159.89 o 
  11   8   5      415.49      542.37     70.95 o 
  -3   9   5      284.86      305.88     72.13 o 
  -2   9   5      236.00      236.90    102.10 o 
  -1   9   5        5.15       -4.45     22.94 o 
   0   9   5      884.99      993.50    103.11 o 
   1   9   5     1180.83     1221.14     57.24 o 
   2   9   5       91.54      138.69     17.78 o 
   3   9   5      552.87      653.52     46.40 o 
   4   9   5     2584.21     2678.90    102.52 o 
   5   9   5      872.44      841.03     65.31 o 
   6   9   5       28.64       52.41     15.42 o 
   7   9   5     1333.68     1308.61     84.75 o 
   8   9   5     1131.52     1085.13    154.52 o 
   9   9   5      510.02      593.08     62.45 o 
  10   9   5        6.34       10.65     26.12 o 
  -2  10   5      661.54      655.06    107.27 o 
  -1  10   5      229.24      322.66     66.11 o 
   0  10   5       74.01       64.24     33.13 o 
   1  10   5      577.42      578.95     22.93 o 
   2  10   5      549.28      575.57     40.27 o 
   3  10   5      194.28      194.99     13.31 o 
   4  10   5       76.15       87.06     13.22 o 
   5  10   5      945.47     1069.28     49.81 o 
   6  10   5     1065.63     1024.62     75.28 o 
   7  10   5      157.66      124.45     23.87 o 
   8  10   5      161.77      176.31     31.55 o 
   9  10   5     1143.27     1168.66    143.04 o 
  10  10   5      711.06      753.07    108.77 o 
  -1  11   5      216.89      315.77     74.71 o 
   0  11   5      248.95      307.03     64.82 o 
   1  11   5        7.77       -3.87     22.23 o 
   2  11   5      235.03      255.95     12.98 o 
   3  11   5      340.69      373.33     23.15 o 
   4  11   5      922.06      919.22     44.06 o 
   5  11   5      152.32      177.23     30.33 o 
   6  11   5      379.33      420.98     46.33 o 
   7  11   5     1289.06     1350.28    176.03 o 
   8  11   5      695.90      701.21     63.53 o 
   9  11   5       36.46       42.50     29.38 o 
   1  12   5      450.67      412.00     71.99 o 
   2  12   5      176.63      176.67     42.73 o 
   3  12   5       22.05       20.58      9.82 o 
   4  12   5      460.21      515.54     31.13 o 
   5  12   5      643.88      699.38     83.53 o 
   6  12   5       47.02       47.47     17.10 o 
   7  12   5      147.00      132.88     26.58 o 
  -3 -11   6      548.24      549.97     64.46 o 
  -2 -11   6      744.90      709.50     57.34 o 
  -1 -11   6        0.39      -15.40     17.76 o 
   0 -11   6      847.68      876.49     64.58 o 
   1 -11   6      764.80      789.47     59.78 o 
   2 -11   6       24.42       31.79     17.81 o 
  -5 -10   6     1034.62     1127.03    100.43 o 
  -4 -10   6      236.35      196.49     48.96 o 
  -3 -10   6      297.03      320.59     44.20 o 
  -2 -10   6      994.39      988.26     65.13 o 
  -1 -10   6     1144.80     1099.09    114.34 o 
   0 -10   6       86.22       78.24     23.38 o 
   1 -10   6      278.73      264.03     31.47 o 
   2 -10   6     1026.39     1017.23     81.17 o 
   3 -10   6      333.75      346.93     39.12 o 
   4 -10   6       48.85       65.21     23.12 o 
  -6  -9   6       58.09       65.74     47.16 o 
  -5  -9   6      451.82      456.50     64.12 o 
  -4  -9   6     1611.31     1529.64    132.15 o 
  -3  -9   6      352.62      264.25     37.47 o 
  -2  -9   6       76.95      103.61     25.33 o 
  -1  -9   6     1006.18     1044.56     73.93 o 
   0  -9   6      741.95      692.28     47.84 o 
   1  -9   6      203.54      250.82     44.79 o 
   2  -9   6        5.73        0.34     14.35 o 
   3  -9   6      516.98      506.48     43.04 o 
   4  -9   6      653.17      591.78     72.82 o 
   5  -9   6       72.83       94.47     22.30 o 
  -6  -8   6      500.71      572.93     69.39 o 
  -5  -8   6      152.03      159.12     37.88 o 
  -4  -8   6      186.41      245.68     56.43 o 
  -3  -8   6     1889.22     1819.08    142.04 o 
  -2  -8   6     1601.29     1547.81    102.46 o 
  -1  -8   6       89.69       84.53     20.85 o 
   0  -8   6      862.22      856.44     67.18 o 
   1  -8   6     2217.96     2164.91    109.99 o 
   2  -8   6      642.28      576.61     44.09 o 
   3  -8   6       29.58       38.59     15.75 o 
   4  -8   6      548.97      601.32     57.38 o 
   5  -8   6      981.18      919.87     66.70 o 
   6  -8   6      294.54      301.17     40.69 o 
   7  -8   6       43.73       22.01     20.89 o 
  -7  -7   6        1.17        1.41     15.18 o 
  -6  -7   6      450.87      490.83     83.82 o 
  -5  -7   6      690.20      692.29     63.74 o 
  -4  -7   6      532.41      460.43     42.29 o 
  -3  -7   6        1.35        3.56     12.76 o 
  -2  -7   6     1084.54     1102.14     68.21 o 
  -1  -7   6     3653.71     3780.00    205.64 o 
   0  -7   6      865.39      806.20     52.87 o 
   1  -7   6     1163.15     1187.08     66.38 o 
   2  -7   6     1973.72     1960.92     97.84 o 
   3  -7   6     1760.81     1715.52     80.82 o 
   4  -7   6       55.82       57.65     18.86 o 
   5  -7   6      234.12      264.38     30.75 o 
   6  -7   6      500.24      492.86     73.88 o 
   7  -7   6      329.85      369.88     44.57 o 
  -7  -6   6      555.46      615.65     63.38 o 
  -6  -6   6      344.02      438.91     50.31 o 
  -5  -6   6       56.81       69.13     18.39 o 
  -4  -6   6     1608.64     1632.03    105.54 o 
  -3  -6   6     1056.59     1040.43     61.54 o 
  -2  -6   6      236.24      263.92     32.42 o 
  -1  -6   6     2621.06     2888.58    135.80 o 
   0  -6   6     5391.23     5702.69    283.84 o 
   1  -6   6     3159.69     3104.26    146.32 o 
   2  -6   6      231.09      245.32     32.27 o 
   3  -6   6     2806.81     2929.39    125.06 o 
   4  -6   6     1889.80     1876.44     86.68 o 
   5  -6   6      215.89      200.77     26.50 o 
   6  -6   6      170.22      162.73     23.18 o 
   7  -6   6      491.92      373.22     37.02 o 
   8  -6   6      339.30      381.25     36.91 o 
  -7  -5   6      145.44      115.29     22.61 o 
  -6  -5   6     1516.31     1521.96    141.04 o 
  -5  -5   6      843.96      909.91     89.91 o 
  -4  -5   6       99.20      116.18     23.15 o 
  -3  -5   6     1018.06      964.13     53.69 o 
  -2  -5   6     2442.06     2522.38    113.85 o 
  -1  -5   6      702.61      669.36     39.17 o 
   0  -5   6      518.30      578.63     42.91 o 
   1  -5   6     5702.70     6145.66    300.17 o 
   2  -5   6     3739.77     3783.66    174.55 o 
   3  -5   6      336.38      367.05     31.52 o 
   4  -5   6     1201.26     1392.09     66.12 o 
   5  -5   6     2439.26     2584.81    238.69 o 
   6  -5   6      890.12      871.65     58.64 o 
   7  -5   6       28.50       37.45     14.72 o 
   8  -5   6      272.95      276.10     33.87 o 
   9  -5   6      428.38      414.70     44.28 o 
  -7  -4   6      259.63      253.93     22.46 o 
  -6  -4   6      137.23      113.53     19.36 o 
  -5  -4   6     1387.16     1383.91     83.36 o 
  -4  -4   6     2193.73     2113.34    111.76 o 
  -3  -4   6      575.77      637.58    128.06 o 
  -2  -4   6     1329.79     1361.35     61.11 o 
  -1  -4   6     3180.49     3376.62    138.14 o 
   0  -4   6     1015.21     1053.46     47.25 o 
   1  -4   6        6.45        8.79      9.23 o 
   2  -4   6     1494.54     1695.47     76.45 o 
   3  -4   6     3730.09     3770.44    202.46 o 
   4  -4   6     1897.97     1967.62    101.99 o 
   5  -4   6       15.56       18.03     21.89 o 
   6  -4   6     2603.34     2601.67    193.01 o 
   7  -4   6     2311.60     2324.41    109.48 o 
   8  -4   6        4.89       19.17     14.68 o 
   9  -4   6      466.04      460.33     34.95 o 
  -7  -3   6      480.57      498.69     28.32 o 
  -6  -3   6      464.01      525.58     41.56 o 
  -5  -3   6        0.90        9.80      9.38 o 
  -4  -3   6     2131.58     1989.61     82.72 o 
  -3  -3   6     2625.05     2676.67    122.78 o 
  -2  -3   6     1259.23     1369.74     55.10 o 
  -1  -3   6      762.86      865.69     37.36 o 
   0  -3   6     5005.57     5370.38    331.12 o 
   1  -3   6     3883.61     4161.36    195.53 o 
   2  -3   6      328.79      305.51     38.36 o 
   3  -3   6      423.29      483.75     39.74 o 
   4  -3   6     4982.73     5195.35    453.66 o 
   5  -3   6     2947.88     2758.88    110.99 o 
   6  -3   6      380.32      357.61     27.57 o 
   7  -3   6     2440.47     2331.33    126.17 o 
   8  -3   6     2321.45     2230.28    111.29 o 
   9  -3   6      157.14      151.70     35.80 o 
  10  -3   6       84.44       78.87     23.71 o 
  -7  -2   6       91.20      119.20     26.82 o 
  -6  -2   6      598.63      671.94     37.41 o 
  -5  -2   6      597.03      588.24     49.38 o 
  -4  -2   6      339.46      385.59     22.52 o 
  -3  -2   6      598.46      565.54     61.38 o 
  -2  -2   6     3180.87     3538.31    150.38 o 
  -1  -2   6     5179.79     5393.56    238.12 o 
   0  -2   6      169.24      169.34     23.73 o 
   1  -2   6     7096.98     7474.88    450.50 o 
   2  -2   6    14646.14    15255.80    963.71 o 
   3  -2   6      681.65      708.75     41.80 o 
   4  -2   6     3039.48     3290.90    314.55 o 
   5  -2   6     2511.82     2443.47    191.87 o 
   6  -2   6      992.60      878.68     58.04 o 
   7  -2   6       10.27        7.46     10.65 o 
   8  -2   6      818.04      715.38     45.67 o 
   9  -2   6     1025.17      885.97    137.95 o 
  10  -2   6      380.57      471.86    103.25 o 
  -7  -1   6      157.47      214.41     21.66 o 
  -6  -1   6       16.94       11.28      7.11 o 
  -5  -1   6     1101.29     1027.36     35.75 o 
  -4  -1   6     2001.54     1991.21    111.42 o 
  -3  -1   6     1017.92     1140.57     40.57 o 
  -2  -1   6       69.71       80.85     15.77 o 
  -1  -1   6     6362.65     6290.87    257.12 o 
   0  -1   6     8923.42     9882.04    484.93 o 
   1  -1   6     3905.43     4292.86    237.33 o 
   2  -1   6     4144.51     4346.72    178.92 o 
   3  -1   6     9287.32     9290.57    494.75 o 
   4  -1   6     2672.95     2643.36    227.65 o 
   5  -1   6      671.81      790.99     52.05 o 
   6  -1   6     1571.55     1571.66     67.33 o 
   7  -1   6      842.16      895.86     41.96 o 
   8  -1   6      726.66      770.91     61.27 o 
   9  -1   6        3.77       12.15     13.55 o 
  10  -1   6      611.72      546.62     38.62 o 
  11  -1   6      515.98      473.72     50.16 o 
  -7   0   6      234.67      268.53     27.75 o 
  -6   0   6      633.29      678.68     36.71 o 
  -5   0   6      239.13      253.03     16.28 o 
  -4   0   6      744.42      771.90     32.74 o 
  -3   0   6     4164.33     4423.22    161.84 o 
  -2   0   6     2000.52     2208.78    105.97 o 
  -1   0   6      478.68      522.43     22.56 o 
   0   0   6     6411.56     6661.59    273.77 o 
   1   0   6     8172.80     8553.39    424.11 o 
   2   0   6     3075.54     3103.45    165.34 o 
   3   0   6      438.09      491.08     29.39 o 
   4   0   6     5266.90     5165.82    248.58 o 
   5   0   6     3930.03     3768.69    187.97 o 
   6   0   6      563.32      566.94     45.80 o 
   7   0   6      718.24      685.60     38.57 o 
   8   0   6     2904.53     2881.71    131.18 o 
   9   0   6     1322.60     1300.57    122.25 o 
  10   0   6       26.86       32.89     10.90 o 
  11   0   6      481.47      461.16     82.17 o 
  -7   1   6        0.59        6.17     19.79 o 
  -6   1   6      439.16      444.44     26.71 o 
  -5   1   6     1855.00     1988.13     97.38 o 
  -4   1   6      196.17      209.47      9.91 o 
  -3   1   6     1543.71     1479.18     47.61 o 
  -2   1   6     3800.44     3976.33    223.78 o 
  -1   1   6     2632.73     2660.76     80.12 o 
   0   1   6     1022.01     1216.85     41.99 o 
   1   1   6     1359.25     1360.02     93.71 o 
   2   1   6     2513.44     2451.59    129.35 o 
   3   1   6     4920.41     4708.06    208.30 o 
   4   1   6      187.45      190.27     25.68 o 
   5   1   6     1890.10     1893.30    113.31 o 
   6   1   6     8343.22     8700.01    516.25 o 
   7   1   6     1576.99     1591.92     70.18 o 
   8   1   6      445.40      508.84     27.98 o 
   9   1   6     2056.54     1905.27    199.33 o 
  10   1   6     1538.14     1412.24    209.66 o 
  11   1   6        9.89       13.14     32.34 o 
  -7   2   6      158.30      304.30     57.79 o 
  -6   2   6       52.44       80.59     31.12 o 
  -5   2   6      201.58      179.88     13.36 o 
  -4   2   6     1381.59     1282.21     55.93 o 
  -3   2   6      856.65      918.70     27.74 o 
  -2   2   6        1.85        9.35      8.36 o 
  -1   2   6     1761.04     1959.12     94.57 o 
   0   2   6     1827.57     1992.84    130.28 o 
   1   2   6     2418.32     2469.71     90.68 o 
   2   2   6      173.39      182.21     17.21 o 
   3   2   6     5932.27     6259.12    327.11 o 
   4   2   6     9390.03     9323.80    530.66 o 
   5   2   6     3266.49     3254.25    157.81 o 
   6   2   6     1010.51      951.70     60.39 o 
   7   2   6     6192.54     6421.12    297.26 o 
   8   2   6     2082.67     2268.56     88.24 o 
   9   2   6       38.34       41.55     28.39 o 
  10   2   6      831.18      731.47     91.35 o 
  11   2   6      638.04      571.45     59.17 o 
  -6   3   6      261.97      305.88     58.51 o 
  -5   3   6       43.43       63.81     29.11 o 
  -4   3   6       32.39       13.62     19.50 o 
  -3   3   6      685.85      559.04    114.79 o 
  -2   3   6     1977.26     1781.95    190.49 o 
  -1   3   6      438.85      569.88     23.52 o 
   0   3   6     2060.01     1837.61     52.09 o 
   1   3   6    13551.00    13414.44    893.33 o 
   2   3   6     3785.18     3381.21    224.21 o 
   3   3   6      719.72      849.04    132.65 o 
   4   3   6    12760.75    12504.19   1292.20 o 
   5   3   6     5570.05     5153.20    431.79 o 
   6   3   6      729.03      705.40     67.83 o 
   7   3   6      412.47      406.27    307.67 o 
   8   3   6     2584.66     2657.27     96.95 o 
   9   3   6     2194.42     1126.29    910.25 o 
  10   3   6      218.61      214.31     66.94 o 
  11   3   6      186.74      294.61     50.59 o 
  -6   4   6       58.73       42.45     57.65 o 
  -5   4   6      192.38        2.58     39.15 o 
  -4   4   6      489.58      607.02     71.99 o 
  -3   4   6      133.89      177.25     35.85 o 
  -2   4   6       72.36       72.13     23.95 o 
  -1   4   6     1388.82     1050.76     87.19 o 
   0   4   6     1001.57     1166.82     40.74 o 
   1   4   6       14.26       10.45      6.62 o 
   2   4   6     7737.55     7561.06    471.22 o 
   3   4   6     8003.86     8369.43    581.79 o 
   4   4   6       18.30       18.50     14.63 o 
   5   4   6     3201.91     3302.57    218.26 o 
   6   4   6     3452.46     3542.63    254.40 o 
   7   4   6     1198.17     1130.59    103.97 o 
   8   4   6       13.37       20.02     30.40 o 
   9   4   6     1033.60      726.48    180.76 o 
  10   4   6     1301.37     1421.97    107.44 o 
  11   4   6      536.60      555.78     63.17 o 
  -5   5   6       12.41        9.61     46.03 o 
  -4   5   6      799.73      914.48    107.84 o 
  -3   5   6     1114.50     1357.74    124.47 o 
  -2   5   6       89.42      118.02     31.12 o 
  -1   5   6     2961.01     2709.46    185.85 o 
   0   5   6     1794.21     1566.60     74.04 o 
   1   5   6     1095.16     1000.01     31.26 o 
   2   5   6       12.71       12.30      6.61 o 
   3   5   6     1365.32     1400.52     50.42 o 
   4   5   6     5540.03     5610.93    233.42 o 
   5   5   6     1398.39     1530.68    170.22 o 
   6   5   6      232.68      349.19     48.04 o 
   7   5   6     2505.32     2748.17     96.75 o 
   8   5   6     1827.17     1655.89    272.82 o 
   9   5   6      599.72      588.96     69.93 o 
  10   5   6      385.47      378.26     52.04 o 
  11   5   6     1245.58     1407.44    145.88 o 
  -5   6   6      105.19       76.00     40.87 o 
  -4   6   6        0.06       25.24     51.63 o 
  -3   6   6      580.29      689.19     90.49 o 
  -2   6   6     1124.96     1285.89    115.87 o 
  -1   6   6      146.50      182.98     35.99 o 
   0   6   6      813.37      730.21     63.53 o 
   1   6   6     1125.51     1080.42     30.06 o 
   2   6   6     2285.62     2131.28     69.01 o 
   3   6   6      583.59      537.14     21.08 o 
   4   6   6      384.86      407.16     18.99 o 
   5   6   6     3683.60     3684.68    211.23 o 
   6   6   6     4441.78     4478.62    221.09 o 
   7   6   6        4.95       -1.42      3.59 o 
   8   6   6     1215.53     1305.56    110.70 o 
   9   6   6     3229.24     3344.29    289.60 o 
  10   6   6      665.68      921.05    107.73 o 
  11   6   6      191.94      155.25     88.26 o 
  -4   7   6       93.93       96.08     44.02 o 
  -3   7   6       29.95       10.61     26.82 o 
  -2   7   6       55.69       41.30     29.83 o 
  -1   7   6     1522.69     1677.81    148.57 o 
   0   7   6      650.68       12.48     32.55 o 
   1   7   6       11.81        5.12      6.38 o 
   2   7   6     1695.82     1666.13     48.19 o 
   3   7   6     2529.34     2568.80     86.33 o 
   4   7   6     1745.87     1740.87     77.95 o 
   5   7   6      280.12      298.67     49.19 o 
   6   7   6     2304.91     2324.80     85.69 o 
   7   7   6     1342.46     1543.31    136.69 o 
   8   7   6       20.55       13.74     21.55 o 
   9   7   6      736.27      773.59     93.71 o 
  10   7   6     1266.82     1400.11    118.57 o 
  11   7   6      352.81      378.50    123.11 o 
  -3   8   6      306.14      219.41    105.11 o 
  -2   8   6      323.48      344.74     66.25 o 
  -1   8   6        3.77        3.73     21.80 o 
   0   8   6     1188.68     1473.75    207.65 o 
   1   8   6     2097.86     2157.74     87.62 o 
   2   8   6      319.15      373.21     33.38 o 
   3   8   6      497.16      541.87     23.26 o 
   4   8   6     3012.52     3089.72    146.43 o 
   5   8   6     2106.14     2214.61     88.42 o 
   6   8   6      384.23      444.59     27.77 o 
   7   8   6     1167.92     1393.28    100.18 o 
   8   8   6     1612.29     1655.86    135.36 o 
   9   8   6      349.04      489.97    116.44 o 
  10   8   6       15.65       78.90     30.89 o 
  11   8   6      670.70      788.26     93.82 o 
  -2   9   6      236.84      333.56     72.85 o 
  -1   9   6      191.29      207.36     55.64 o 
   1   9   6     1052.54      994.97     41.04 o 
   2   9   6     2420.07     2435.73     72.71 o 
   3   9   6      266.83      304.86     45.75 o 
   4   9   6      314.78      354.06     24.67 o 
   5   9   6     1810.86     1878.77     71.99 o 
   6   9   6     1059.91     1035.61     96.65 o 
   7   9   6        7.48       16.12     25.90 o 
   8   9   6      217.50      252.29     62.22 o 
   9   9   6      841.26      851.49     99.37 o 
  10   9   6      721.13      788.45     97.73 o 
  -1  10   6      171.62      168.36     95.94 o 
   0  10   6       81.04      211.38     90.49 o 
   1  10   6       88.06       47.47     29.97 o 
   2  10   6      182.60      172.35     10.00 o 
   3  10   6      539.07      596.94     30.45 o 
   4  10   6      563.20      548.93     45.09 o 
   5  10   6       38.20       32.60     11.62 o 
   6  10   6      581.99      707.28     40.56 o 
   7  10   6     1127.04     1251.05    126.77 o 
   8  10   6      633.86      610.62     73.39 o 
   9  10   6        8.78       10.57     35.07 o 
   0  11   6      208.98      292.26     65.97 o 
   1  11   6      235.06      277.05     57.07 o 
   2  11   6       75.76       75.72     54.35 o 
   3  11   6       20.13        7.23      8.33 o 
   4  11   6      495.08      526.32     25.24 o 
   5  11   6     1109.14     1181.06     49.42 o 
   6  11   6      430.37      427.55     35.56 o 
   7  11   6      266.31      342.30     56.79 o 
   8  11   6     1093.31     1220.19    183.84 o 
   9  11   6      846.60      663.51    118.59 o 
   2  12   6      319.65      259.27     56.21 o 
   3  12   6      181.86      305.88     51.05 o 
   4  12   6        5.61       16.41      8.82 o 
   5  12   6      447.69      505.21     46.92 o 
   6  12   6     1229.09     1152.04    266.30 o 
   7  12   6      263.35      270.00     41.73 o 
  -2 -11   7      719.76      520.18    136.95 o 
  -1 -11   7      695.24      535.72     49.66 o 
   0 -11   7       25.85        5.20     15.12 o 
   1 -11   7      574.19      559.51     59.79 o 
  -4 -10   7      837.34      814.79     85.25 o 
  -3 -10   7      349.37      364.22     64.67 o 
  -2 -10   7       37.21       43.49     23.45 o 
  -1 -10   7      354.87      313.13     34.12 o 
   0 -10   7      858.78      780.02     83.63 o 
   1 -10   7      196.25      161.66     28.06 o 
   2 -10   7      150.42      188.72     29.66 o 
   3 -10   7      549.23      466.61     50.36 o 
   4 -10   7      252.95      227.85     37.12 o 
  -5  -9   7       19.33        5.58     33.40 o 
  -4  -9   7      180.82      139.46     87.62 o 
  -3  -9   7     1057.34      968.99    155.16 o 
  -2  -9   7      457.11      460.40     50.47 o 
  -1  -9   7        5.75      -18.53     18.53 o 
   0  -9   7      213.79      255.82     35.13 o 
   1  -9   7      938.58      930.72     62.47 o 
   2  -9   7      653.00      619.60     54.80 o 
   3  -9   7       86.37       76.09     20.97 o 
   4  -9   7      443.55      492.27    124.05 o 
   5  -9   7      897.05      815.07     67.36 o 
  -5  -8   7      874.60      911.36     75.84 o 
  -4  -8   7      302.49      270.69     38.70 o 
  -3  -8   7      128.82      143.30     28.59 o 
  -2  -8   7      787.82      729.87     61.18 o 
  -1  -8   7      971.15     1011.62     88.47 o 
   0  -8   7      159.19      137.06     45.24 o 
   1  -8   7      155.50      163.94     47.61 o 
   2  -8   7      678.93      670.75     53.65 o 
   3  -8   7      910.67      903.28     58.20 o 
   4  -8   7      256.67      277.58     38.95 o 
   5  -8   7      305.80      287.34     35.72 o 
   6  -8   7      980.99      960.20     97.14 o 
  -6  -7   7      118.24      172.38     48.11 o 
  -5  -7   7       76.15       86.76     24.33 o 
  -4  -7   7      615.71      579.99     62.70 o 
  -3  -7   7     1211.31     1215.39     82.41 o 
  -2  -7   7      454.29      437.78     65.46 o 
  -1  -7   7      358.28      349.72     45.32 o 
   0  -7   7     1835.81     1946.26    131.12 o 
   1  -7   7     1120.48     1032.75     78.93 o 
   2  -7   7       12.27       39.17     16.93 o 
   3  -7   7     1058.24     1138.13     65.16 o 
   4  -7   7      872.82      940.45     68.03 o 
   5  -7   7      408.70      430.39     40.16 o 
   6  -7   7       49.64       45.38     22.65 o 
   7  -7   7      441.63      399.14     42.45 o 
  -6  -6   7      683.62      641.41     66.37 o 
  -5  -6   7      419.98      449.48     42.23 o 
  -4  -6   7       29.03       33.84     30.83 o 
  -3  -6   7     1426.77     1479.28     87.95 o 
  -2  -6   7     3340.84     3484.94    319.93 o 
  -1  -6   7     3363.35     3550.54    237.48 o 
   0  -6   7      161.85      188.68     25.10 o 
   1  -6   7     6022.81     6164.22    375.49 o 
   2  -6   7     2692.39     2640.06    140.16 o 
   3  -6   7      275.93      332.20     35.95 o 
   4  -6   7     1413.96     1482.14     90.95 o 
   5  -6   7     1186.34     1109.54     72.93 o 
   6  -6   7      264.07      249.71     36.21 o 
   7  -6   7       15.92       21.88     18.05 o 
   8  -6   7      178.43      119.74     49.82 o 
  -7  -5   7       21.06      -10.96     14.54 o 
  -6  -5   7      175.05      228.42     29.51 o 
  -5  -5   7      851.22      820.35     55.36 o 
  -4  -5   7     1343.42     1340.18     88.99 o 
  -3  -5   7        4.88        5.67     13.73 o 
  -2  -5   7      779.79      789.68    139.39 o 
  -1  -5   7     1002.27     1056.85     74.43 o 
   0  -5   7     1706.99     1753.25    160.47 o 
   1  -5   7        0.37       18.48     13.03 o 
   2  -5   7     1481.44     1491.94    100.74 o 
   3  -5   7     2980.28     3061.67    237.76 o 
   4  -5   7      282.83      282.67     42.09 o 
   5  -5   7      326.44      313.25     34.10 o 
   6  -5   7      584.87      543.17     42.15 o 
   7  -5   7      912.51      863.88     61.15 o 
   8  -5   7       99.31      170.04     61.51 o 
   9  -5   7      115.17      110.25     22.02 o 
  -7  -4   7      325.57      389.49     31.64 o 
  -6  -4   7      825.78      864.80     67.54 o 
  -5  -4   7        1.32      -10.43     16.28 o 
  -4  -4   7     2165.56     2115.00    119.76 o 
  -3  -4   7     4166.00     4269.77    232.84 o 
  -2  -4   7      149.39      159.78     19.72 o 
  -1  -4   7      574.20      631.60     50.12 o 
   0  -4   7     2013.77     2085.70     92.98 o 
   1  -4   7     2012.22     2157.75    115.81 o 
   2  -4   7     1000.94      987.65     56.02 o 
   3  -4   7      436.83      571.23     54.12 o 
   4  -4   7     3679.97     3768.43    446.49 o 
   5  -4   7     2722.55     2795.52    372.35 o 
   6  -4   7        0.20       14.05     18.49 o 
   7  -4   7      997.03      978.71     68.59 o 
   8  -4   7     1328.91     1215.39     99.11 o 
   9  -4   7       75.30       96.13     20.18 o 
  -7  -3   7      136.53      166.15     24.62 o 
  -6  -3   7      647.10      628.50     49.32 o 
  -5  -3   7      533.19      575.05     43.60 o 
  -4  -3   7       37.33       54.49     12.89 o 
  -3  -3   7     1028.22      991.13     59.23 o 
  -2  -3   7     3714.26     4030.75    263.36 o 
  -1  -3   7      625.52      655.57     34.36 o 
   0  -3   7       20.73       17.78     10.24 o 
   1  -3   7     1874.17     1920.16     83.80 o 
   2  -3   7     4415.39     4712.16    222.37 o 
   3  -3   7     2192.01     2360.30    157.10 o 
   4  -3   7      218.17      309.51     42.02 o 
   5  -3   7     3733.69     3746.48    509.80 o 
   6  -3   7     2658.48     2561.01    143.59 o 
   7  -3   7      373.45      419.83     33.51 o 
   8  -3   7      316.09      365.69     40.39 o 
   9  -3   7      859.86      774.96     65.84 o 
  10  -3   7      202.88      208.96     31.88 o 
  -7  -2   7       93.69      109.24     28.47 o 
  -6  -2   7        0.81      -10.04     10.04 o 
  -5  -2   7      175.19      169.12     17.31 o 
  -4  -2   7      718.66      660.08     51.05 o 
  -3  -2   7      604.47      643.56     32.85 o 
  -2  -2   7      146.92      148.14     17.98 o 
  -1  -2   7     3705.59     3945.15    176.41 o 
   0  -2   7     6240.90     6852.19    352.03 o 
   1  -2   7      131.95      125.12     15.64 o 
   2  -2   7     3446.79     3679.21    186.98 o 
   3  -2   7     7955.55     8047.04    432.98 o 
   4  -2   7     2105.95     1996.79    103.71 o 
   5  -2   7       59.52      110.19     28.22 o 
   6  -2   7     2632.80     2518.22    230.59 o 
   7  -2   7     1518.08     1449.94     68.80 o 
   8  -2   7      693.58      621.96     39.43 o 
   9  -2   7       66.56       31.77     14.95 o 
  10  -2   7      483.54      487.54     42.73 o 
  -7  -1   7      232.62      352.10     66.61 o 
  -6  -1   7      196.13      236.64     18.48 o 
  -5  -1   7      140.38      203.04     17.39 o 
  -4  -1   7      124.25      133.95     15.70 o 
  -3  -1   7     2025.77     1920.16     81.06 o 
  -2  -1   7     2667.72     2804.85    152.51 o 
  -1  -1   7       55.87       55.87     11.82 o 
   0  -1   7     4159.80     4210.87    168.34 o 
   1  -1   7     4998.26     5166.95    223.82 o 
   2  -1   7      512.21      467.37     36.05 o 
   3  -1   7     1309.91     1414.47     88.62 o 
   4  -1   7     5794.97     5759.36    314.05 o 
   5  -1   7     2255.15     2279.03    207.15 o 
   6  -1   7      518.83      494.07     46.33 o 
   7  -1   7       48.04       42.93     12.54 o 
   8  -1   7     1552.60     1529.35     76.71 o 
   9  -1   7     1064.81     1104.28     72.66 o 
  10  -1   7       90.86       65.81     30.46 o 
  11  -1   7      355.11      298.00     30.51 o 
  -6   0   7      328.14      374.27     64.46 o 
  -5   0   7      822.70      969.68     38.21 o 
  -4   0   7      214.80      217.09     14.12 o 
  -3   0   7      979.93      861.55     47.55 o 
  -2   0   7     1867.00     1777.77    143.55 o 
  -1   0   7     2090.52     2185.85    145.41 o 
   0   0   7      124.45      128.55     13.75 o 
   1   0   7     2185.79     2371.59    104.25 o 
   2   0   7     4771.45     4908.18    235.64 o 
   3   0   7     4251.58     4285.70    219.44 o 
   4   0   7      141.35      153.73     23.95 o 
   5   0   7     3403.78     3762.04    198.68 o 
   6   0   7     4606.18     4915.05    319.71 o 
   7   0   7      885.18      823.54     39.64 o 
   8   0   7      161.27      158.83     18.58 o 
   9   0   7      885.87      882.79     54.33 o 
  10   0   7     1170.53     1109.15    140.68 o 
  11   0   7       71.86       74.90     22.19 o 
  -6   1   7       23.89       68.55     29.68 o 
  -5   1   7      340.36      375.37     25.29 o 
  -4   1   7     1407.77     1409.70     48.11 o 
  -3   1   7      678.40      627.24     34.99 o 
  -2   1   7      328.59      291.36     28.39 o 
  -1   1   7     1422.55     1432.78    178.54 o 
   0   1   7      744.22      788.06     49.40 o 
   1   1   7     1381.48     1398.51     51.31 o 
   2   1   7       97.45      113.62     15.01 o 
   3   1   7     2338.30     2208.97     98.30 o 
   4   1   7     7539.50     7627.02    420.66 o 
   5   1   7      887.99      897.06     59.84 o 
   6   1   7     1809.87     2028.85    118.93 o 
   7   1   7     4371.01     4407.22    293.59 o 
   8   1   7     2068.00     2076.02    102.28 o 
   9   1   7        9.88        5.39     15.25 o 
  10   1   7      576.59      543.34     47.41 o 
  11   1   7      576.32      508.32     78.58 o 
  -6   2   7      213.23      258.56     51.77 o 
  -5   2   7       35.61       55.50     27.82 o 
  -4   2   7        9.62        4.85      5.03 o 
  -3   2   7     1436.71     1466.50     44.06 o 
  -2   2   7     1685.55     1874.43     62.95 o 
  -1   2   7      476.46      566.03     22.44 o 
   0   2   7     1155.69     1033.98     34.69 o 
   1   2   7     5261.81     5136.88    210.52 o 
   2   2   7     2547.61     2658.39    105.48 o 
   3   2   7      184.51      168.27     19.32 o 
   4   2   7     2446.97     2573.03    147.85 o 
   5   2   7     6647.96     6824.90    382.72 o 
   6   2   7     1154.16     1106.45     76.34 o 
   7   2   7      476.52      510.65     51.12 o 
   8   2   7     3880.87     3906.86    184.34 o 
   9   2   7     1405.81     1270.89    128.92 o 
  10   2   7        7.28        6.20      6.55 o 
  11   2   7      301.15      363.10     84.32 o 
  -6   3   7       50.02      -26.24     49.76 o 
  -5   3   7       67.28      -11.04     39.58 o 
  -4   3   7      205.82      295.12     85.04 o 
  -3   3   7       15.88       20.45     17.15 o 
  -2   3   7      821.15      589.17    114.01 o 
  -1   3   7     5836.11     5139.80    678.44 o 
   0   3   7     2424.35     2227.88    214.17 o 
   1   3   7       57.71       44.60     13.15 o 
   2   3   7     4421.83     4194.64    211.66 o 
   3   3   7     5651.07     5238.65    342.95 o 
   4   3   7       41.78       29.34     13.26 o 
   5   3   7     2498.88     2529.39    195.39 o 
   6   3   7     3332.02     3416.58    258.13 o 
   7   3   7     1507.03     1746.79    151.15 o 
   8   3   7        0.22        1.24      9.18 o 
   9   3   7      856.78      817.74    115.15 o 
  10   3   7     1104.35      952.91    225.93 o 
  11   3   7      205.12      212.00    181.40 o 
  -5   4   7       40.66       13.19     26.10 o 
  -4   4   7      338.00      429.21    107.41 o 
  -3   4   7      693.93      821.70     85.47 o 
  -2   4   7      127.50      143.98     32.98 o 
  -1   4   7      739.43      688.55     30.20 o 
   0   4   7     4387.00     4131.59    126.07 o 
   1   4   7     1481.75     1499.02     81.38 o 
   2   4   7        2.37        1.04      6.68 o 
   3   4   7     2933.93     2722.40    241.28 o 
   4   4   7     3128.07     3241.48    205.50 o 
   5   4   7      836.70      917.64     77.29 o 
   6   4   7      438.21      430.21     56.07 o 
   7   4   7     1392.99     1451.09    130.50 o 
   8   4   7     1312.70     1531.91     66.97 o 
   9   4   7      596.18      511.13     47.47 o 
  10   4   7       52.20       42.57     26.31 o 
  11   4   7     1214.98     1438.83    137.91 o 
  -5   5   7       72.32      153.73     53.63 o 
  -4   5   7       15.08       29.83     29.97 o 
  -3   5   7      761.35      829.73     98.80 o 
  -2   5   7     1100.49     1257.93    113.72 o 
  -1   5   7      668.48      664.67     69.12 o 
   0   5   7      372.72      378.65     21.65 o 
   1   5   7     2153.79     2152.10     82.30 o 
   2   5   7     1854.91     1903.27     76.22 o 
   3   5   7      226.03      262.71     26.24 o 
   4   5   7     1235.17     1220.22     83.17 o 
   5   5   7     3399.81     3639.71    248.66 o 
   6   5   7     1793.25     1778.48    137.81 o 
   7   5   7       95.23       90.34     34.42 o 
   8   5   7      938.97     1122.11     34.87 o 
   9   5   7     2065.17     1835.57   1136.61 o 
  10   5   7     1336.66     1274.69    127.39 o 
  11   5   7       41.02       67.92     56.00 o 
  -4   6   7      203.16      310.75     71.99 o 
  -3   6   7        1.16       -0.57     40.87 o 
  -2   6   7      218.37      269.45     52.34 o 
  -1   6   7      562.77      522.42     61.81 o 
   0   6   7      631.08      691.78     67.11 o 
   1   6   7      114.14      105.23      5.19 o 
   2   6   7      588.22      636.24     35.48 o 
   3   6   7     1724.26     1717.53    135.52 o 
   4   6   7     1733.25     1830.65     73.83 o 
   5   6   7       35.31       56.14     11.78 o 
   6   6   7     3471.87     3776.11    155.65 o 
   7   6   7     3606.04     4066.05    165.47 o 
   8   6   7      273.24      280.08     45.41 o 
   9   6   7      602.05      662.59     69.05 o 
  10   6   7      829.98      896.09    112.86 o 
  11   6   7      630.76      789.40     90.55 o 
  -3   7   7      203.30      234.03    105.83 o 
  -2   7   7       57.38      114.01     42.02 o 
  -1   7   7       91.86       68.98     31.55 o 
   0   7   7      859.86      716.30     78.58 o 
   1   7   7      750.04      650.53     29.29 o 
   2   7   7      203.07      237.71     19.45 o 
   3   7   7      135.55      160.55     18.04 o 
   4   7   7     2398.08     2177.08    270.72 o 
   5   7   7     3119.12     3090.62    138.07 o 
   6   7   7      121.97      113.86     19.37 o 
   7   7   7     3045.26     3239.26    122.85 o 
   8   7   7     5155.33     5174.85    320.72 o 
   9   7   7      346.18      362.49     52.09 o 
  10   7   7       98.34       24.54     43.65 o 
  11   7   7      614.49      686.85     87.65 o 
  -2   8   7      136.16      222.85     58.37 o 
  -1   8   7      512.52      619.07     88.34 o 
   0   8   7       52.25       37.00     28.97 o 
   1   8   7      504.04      443.04     31.86 o 
   2   8   7     1503.87     1628.93    116.95 o 
   3   8   7      132.79      131.68     14.27 o 
   4   8   7      708.74      745.40    137.09 o 
   5   8   7     1655.24     1755.91    125.99 o 
   6   8   7     1898.30     1953.79    134.07 o 
   7   8   7       25.28       17.36      9.23 o 
   8   8   7      429.27      488.44     71.49 o 
   9   8   7     1099.23     1224.85    103.63 o 
  10   8   7      524.54      596.18     75.29 o 
  11   8   7       11.66      -32.70     74.57 o 
  -2   9   7        8.37       20.08     60.80 o 
  -1   9   7      265.51      230.16     59.66 o 
   0   9   7      585.37      577.05     83.46 o 
   1   9   7      238.08      320.08     55.35 o 
   2   9   7      252.03      264.36     22.09 o 
   3   9   7     1531.19     1395.27     84.32 o 
   4   9   7      369.06      420.67     21.07 o 
   5   9   7      130.69      191.01     23.25 o 
   6   9   7      640.49      717.68     47.30 o 
   7   9   7      658.60      712.18     30.68 o 
   8   9   7      508.23      460.68     58.99 o 
   9   9   7        1.95       15.08     21.80 o 
  10   9   7      385.92      439.39     65.42 o 
   0  10   7      333.12      382.74     74.71 o 
   1  10   7      499.58      669.55     88.48 o 
   2  10   7      155.22      220.84     46.32 o 
   3  10   7       42.17       29.18      7.25 o 
   4  10   7      843.04      890.69     78.01 o 
   5  10   7      636.72      716.07     59.51 o 
   6  10   7      253.84      285.31     23.50 o 
   7  10   7      232.43      273.57     38.74 o 
   8  10   7     1058.17     1096.51     98.17 o 
   9  10   7      670.21      680.37     83.79 o 
   1  11   7       93.95       70.27     38.58 o 
   2  11   7      238.09      342.73     62.24 o 
   3  11   7      307.05      438.81     60.09 o 
   4  11   7       37.21       73.20     13.18 o 
   5  11   7      147.78      163.00     20.02 o 
   6  11   7      670.62      708.85     48.37 o 
   7  11   7      325.75      333.52     88.98 o 
   8  11   7      143.44      165.69     31.97 o 
   4  12   7      499.81      735.80     79.45 o 
   5  12   7      292.80      290.48     20.59 o 
   6  12   7      104.06      123.47     20.74 o 
  -2 -10   8      534.02      494.73     72.42 o 
  -1 -10   8       26.96       45.72     32.13 o 
   0 -10   8      222.36      206.00     33.41 o 
   1 -10   8      578.79      579.96     59.91 o 
   2 -10   8      235.64      261.34     35.85 o 
   3 -10   8        8.53       30.65     28.55 o 
  -4  -9   8      129.48      150.57     91.49 o 
  -3  -9   8       94.57       77.03     50.26 o 
  -2  -9   8      420.51      464.48     66.14 o 
  -1  -9   8      433.54      464.83     52.76 o 
   0  -9   8      244.22      258.79     48.26 o 
   1  -9   8        3.84        2.39     17.90 o 
   2  -9   8      585.85      622.84     52.15 o 
   3  -9   8      882.11      749.52     61.38 o 
   4  -9   8       32.84       -9.68     20.58 o 
   5  -9   8      217.55      244.27     38.51 o 
  -4  -8   8      607.74      605.76     75.72 o 
  -3  -8   8      411.85      383.06     47.49 o 
  -2  -8   8       35.28       49.57     27.21 o 
  -1  -8   8      249.90      324.25     40.83 o 
   0  -8   8      723.79      740.92     63.75 o 
   1  -8   8      825.39      783.37    100.31 o 
   2  -8   8      186.48      137.18     28.75 o 
   3  -8   8      528.07      632.22     51.80 o 
   4  -8   8     1000.76      934.08     81.59 o 
   5  -8   8      379.75      402.36     46.63 o 
   6  -8   8       91.00      129.99     31.96 o 
  -5  -7   8      329.45      311.48     50.19 o 
  -4  -7   8       26.61       36.23     23.80 o 
  -3  -7   8      588.16      543.02     53.23 o 
  -2  -7   8     2024.52     2050.65    156.46 o 
  -1  -7   8      262.60      218.97     32.95 o 
   0  -7   8      327.45      319.57     38.09 o 
   1  -7   8     3718.68     3780.29    220.19 o 
   2  -7   8     1529.39     1578.61    102.21 o 
   3  -7   8        8.40      -11.79     16.70 o 
   4  -7   8      463.66      500.52     52.62 o 
   5  -7   8      686.30      690.30     56.91 o 
   6  -7   8      311.32      284.32     37.95 o 
   7  -7   8        0.07      -28.70     40.90 o 
  -5  -6   8      165.52      158.33     28.09 o 
  -4  -6   8      565.13      517.02     47.46 o 
  -3  -6   8      215.40      235.96     31.58 o 
  -2  -6   8      581.08      612.42     61.10 o 
  -1  -6   8     1976.78     1957.15    113.22 o 
   0  -6   8     1248.08     1229.02     77.27 o 
   1  -6   8      117.48      138.38     25.30 o 
   2  -6   8     1408.01     1424.89     90.32 o 
   3  -6   8     1452.55     1484.91     96.64 o 
   4  -6   8      119.14      107.48     47.54 o 
   5  -6   8       28.19       43.01     21.19 o 
   6  -6   8      186.37      168.03     33.08 o 
   7  -6   8      461.87      424.64     44.12 o 
   8  -6   8      184.70      241.67     34.07 o 
  -6  -5   8      416.40      454.14     54.22 o 
  -5  -5   8       34.78       32.28     16.51 o 
  -4  -5   8     1033.37      944.72     81.67 o 
  -3  -5   8     1262.12     1280.53    104.40 o 
  -2  -5   8      254.13      359.45     41.44 o 
  -1  -5   8     1669.41     1793.34     97.26 o 
   0  -5   8     1738.32     1770.50     94.40 o 
   1  -5   8     2390.91     2528.51    164.63 o 
   2  -5   8      211.13      231.36     29.94 o 
   3  -5   8      885.93      970.17     84.64 o 
   4  -5   8     1769.16     1865.01    353.78 o 
   5  -5   8      725.17      669.89    101.85 o 
   6  -5   8        5.55       29.24     18.65 o 
   7  -5   8      256.47      297.23     35.00 o 
   8  -5   8      586.34      548.23     52.00 o 
  -6  -4   8      711.59      740.67     90.63 o 
  -5  -4   8      324.46      384.23     51.84 o 
  -4  -4   8       30.24       20.20     16.78 o 
  -3  -4   8      514.77      513.92     46.56 o 
  -2  -4   8     1614.25     1600.41    104.11 o 
  -1  -4   8      209.99      204.35     56.64 o 
   0  -4   8        7.59       -8.38     10.95 o 
   1  -4   8      713.11      736.44     48.21 o 
   2  -4   8     2640.72     2676.72    198.85 o 
   3  -4   8     1916.19     1956.94    171.37 o 
   4  -4   8      137.97      178.99     43.09 o 
   5  -4   8     2688.44     2817.36    293.26 o 
   6  -4   8     1690.34     1624.02    104.91 o 
   7  -4   8       10.60       16.87     14.42 o 
   8  -4   8      137.16      151.05     30.32 o 
   9  -4   8      741.02      677.31     52.32 o 
  -6  -3   8       46.64       35.45     16.44 o 
  -5  -3   8      207.71      268.56     25.49 o 
  -4  -3   8      902.42      850.35     56.00 o 
  -3  -3   8      234.07      212.54     36.69 o 
  -2  -3   8       33.32       39.81     12.72 o 
  -1  -3   8     1166.67     1163.16     56.88 o 
   0  -3   8     1521.12     1503.75     72.37 o 
   1  -3   8      548.24      596.96     58.65 o 
   2  -3   8      350.56      388.84     33.40 o 
   3  -3   8     3244.79     3305.80    200.25 o 
   4  -3   8     3247.42     3196.85    257.80 o 
   5  -3   8        1.24       13.34     16.70 o 
   6  -3   8     2456.47     2478.16    233.68 o 
   7  -3   8     1648.74     1517.37     90.33 o 
   8  -3   8       35.49       48.62     16.69 o 
   9  -3   8      231.58      217.08     33.93 o 
  10  -3   8      359.90      256.04     30.35 o 
  -6  -2   8      191.84      236.39     45.95 o 
  -5  -2   8       19.86       43.71     12.22 o 
  -4  -2   8      155.35      135.95     42.02 o 
  -3  -2   8     1648.60     1603.95     72.25 o 
  -2  -2   8     2528.76     2783.55    142.33 o 
  -1  -2   8        9.60       25.03     10.22 o 
   0  -2   8     2910.37     3013.15    156.67 o 
   1  -2   8     4408.15     4592.06    238.59 o 
   2  -2   8      715.80      753.65     54.17 o 
   3  -2   8       14.40       29.70     18.36 o 
   4  -2   8     2180.57     2070.37    142.83 o 
   5  -2   8     2801.53     2596.38    179.61 o 
   6  -2   8      386.53      455.07     61.60 o 
   7  -2   8      687.09      695.81     58.03 o 
   8  -2   8     1750.03     1690.93    103.46 o 
   9  -2   8      563.08      577.05     42.56 o 
  10  -2   8       11.07       -7.31     20.01 o 
  -6  -1   8      194.05      199.34     16.55 o 
  -5  -1   8      349.26      400.78     47.63 o 
  -4  -1   8      374.93      427.29     24.91 o 
  -3  -1   8        5.43        7.93      8.78 o 
  -2  -1   8     1626.09     1716.99     94.72 o 
  -1  -1   8     2801.51     3123.31    125.25 o 
   0  -1   8      468.74      489.89     51.12 o 
   1  -1   8     2897.42     3084.17    144.55 o 
   2  -1   8     6651.94     7110.49    363.64 o 
   3  -1   8      979.64      982.88     69.48 o 
   4  -1   8      340.44      351.23     54.85 o 
   5  -1   8     1483.95     1476.31     92.01 o 
   6  -1   8     1566.76     1485.52     98.93 o 
   7  -1   8      427.85      397.53     78.09 o 
   8  -1   8      126.65      140.92     21.22 o 
   9  -1   8      839.81      769.40     47.62 o 
  10  -1   8      920.75     1015.08     91.64 o 
  -6   0   8       40.13       46.89     27.39 o 
  -5   0   8      339.39      343.51     20.97 o 
  -4   0   8      779.99      826.61     39.37 o 
  -3   0   8      650.89      691.23     47.61 o 
  -2   0   8       30.40       20.82      7.71 o 
  -1   0   8     1711.19     1664.13    108.41 o 
   0   0   8     2424.54     2644.03    256.26 o 
   1   0   8     1586.24     1639.20     68.22 o 
   2   0   8      417.06      479.14     70.20 o 
   3   0   8     2728.76     2652.77    141.00 o 
   4   0   8     2358.47     2086.54    165.63 o 
   5   0   8      235.41      236.13     30.70 o 
   6   0   8      752.12      796.14     66.00 o 
   7   0   8      741.04      715.37     75.80 o 
   8   0   8     1327.89     1341.54     81.01 o 
   9   0   8      119.98      139.37     18.88 o 
  10   0   8      466.08      389.53     79.95 o 
  11   0   8      668.60      556.06     45.53 o 
  -5   1   8      101.52      123.61     35.99 o 
  -4   1   8       59.58       38.87      7.61 o 
  -3   1   8      891.51      843.40     64.32 o 
  -2   1   8     1183.39     1159.03     99.67 o 
  -1   1   8       25.15       37.84      8.68 o 
   0   1   8      460.42      449.94     28.90 o 
   1   1   8     3680.15     3745.74    190.65 o 
   2   1   8     2807.71     2768.98    130.79 o 
   3   1   8      410.82      408.95     35.78 o 
   4   1   8     2235.34     2208.68    114.82 o 
   5   1   8     6703.08     6990.66    410.29 o 
   6   1   8     2193.17     2119.62    128.77 o 
   7   1   8      116.91      227.01     47.32 o 
   8   1   8     2306.30     2276.66     97.58 o 
   9   1   8     1368.26     1273.35     67.82 o 
  10   1   8       63.93       64.01     17.21 o 
  11   1   8      177.09      174.55     19.36 o 
  -5   2   8      249.03        7.89     40.15 o 
  -4   2   8      161.56       18.50     39.15 o 
  -3   2   8        8.44       26.74     21.48 o 
  -2   2   8      644.70      662.04     30.81 o 
  -1   2   8     1341.23     1447.70    130.86 o 
   0   2   8       82.40       95.30     10.22 o 
   1   2   8     1173.68     1092.49     44.55 o 
   2   2   8     2154.33     2014.15     85.62 o 
   3   2   8     5618.87     5475.51    277.53 o 
   4   2   8      776.29      729.66     49.72 o 
   5   2   8     1323.91     1383.33     84.70 o 
   6   2   8     6464.43     6887.06    423.16 o 
   7   2   8     1468.33     1418.95     99.11 o 
   8   2   8      118.50      186.42     88.62 o 
   9   2   8     1130.00     1169.90     75.86 o 
  10   2   8     1012.58      900.51     99.31 o 
  11   2   8      132.32      157.74    103.97 o 
  -5   3   8        1.70       -9.89     24.52 o 
  -4   3   8      212.08      139.39     39.29 o 
  -3   3   8      441.06      417.81     59.01 o 
  -2   3   8      366.83      352.55     29.05 o 
  -1   3   8      142.26      130.77     10.61 o 
   0   3   8     1062.02     1090.13     41.51 o 
   1   3   8     1420.98     1379.94    117.73 o 
   2   3   8       77.61       57.79     11.25 o 
   3   3   8     1307.52     1284.51    104.76 o 
   4   3   8     3733.46     3563.44    180.78 o 
   5   3   8     2552.41     2695.66    147.09 o 
   6   3   8       59.87      106.22     24.52 o 
   7   3   8     2303.00     2676.62    233.60 o 
   8   3   8     1692.19     1902.10    186.42 o 
   9   3   8      149.67      150.94     22.73 o 
  10   3   8      124.55      130.27     62.24 o 
  11   3   8      694.46      994.50    151.58 o 
  -4   4   8        8.48        0.86     21.65 o 
  -3   4   8      170.36       21.37     44.17 o 
  -2   4   8     1020.26     1174.61    108.70 o 
  -1   4   8      418.87      496.51     32.23 o 
   0   4   8      377.69      364.61     35.07 o 
   1   4   8     7197.21     6449.49   1079.11 o 
   2   4   8     1707.42     1494.67    131.86 o 
   3   4   8       27.58       29.73     11.13 o 
   4   4   8     1904.15     1791.68    177.82 o 
   5   4   8     2067.90     2047.69    219.98 o 
   6   4   8      971.36     1135.18    167.64 o 
   7   4   8       69.88       70.27     32.84 o 
   8   4   8      463.65      504.20     75.57 o 
   9   4   8     1941.73     2027.99     94.99 o 
  10   4   8      883.42      934.41    137.09 o 
  11   4   8        1.60        7.96     21.76 o 
  -4   5   8      143.77      152.44     50.19 o 
  -3   5   8        1.95       16.35     26.24 o 
  -2   5   8       51.16       52.49     29.40 o 
  -1   5   8      337.53      389.34     54.21 o 
   0   5   8      648.40      625.31     17.89 o 
   1   5   8       28.88       42.01     11.61 o 
   2   5   8     1747.14     1583.43     58.20 o 
   3   5   8     1701.07     1735.89     95.51 o 
   4   5   8      581.40      586.23     82.31 o 
   5   5   8       77.37      145.70     53.49 o 
   6   5   8     1582.34     1714.81    141.11 o 
   7   5   8     2122.00     2301.33    295.55 o 
   8   5   8      476.00      417.73     72.28 o 
   9   5   8      596.65      596.27     31.12 o 
  10   5   8     1206.64     1138.66    741.18 o 
  11   5   8      901.40      957.76    117.34 o 
  -3   6   8      268.50      370.98     72.85 o 
  -2   6   8       55.43       98.66     39.15 o 
  -1   6   8      132.42      101.39     34.13 o 
   0   6   8      218.12      144.12     33.70 o 
   1   6   8      855.02      785.38     63.99 o 
   2   6   8      375.50      457.57     21.97 o 
   3   6   8       25.83       37.60     23.80 o 
   4   6   8     2451.53     2703.73    132.77 o 
   5   6   8     2747.36     2744.81    119.47 o 
   6   6   8       99.07      118.30     17.35 o 
   7   6   8     1906.54     2075.83     85.08 o 
   8   6   8     2218.40     2424.95     96.15 o 
   9   6   8      158.07      135.11     34.81 o 
  10   6   8      464.19      512.65     68.75 o 
  11   6   8      673.50      611.94     83.10 o 
  -2   7   8      292.51      -34.56     61.09 o 
  -1   7   8      261.24      287.52     58.22 o 
   0   7   8       33.20       30.98     45.17 o 
   1   7   8      286.55      209.97     25.75 o 
   2   7   8     1727.91     1670.18     62.93 o 
   3   7   8     1265.32     1236.87     45.57 o 
   4   7   8        9.08       10.18      8.00 o 
   5   7   8     1329.67     1394.33    116.91 o 
   6   7   8     2691.48     2749.40    145.70 o 
   7   7   8      211.95      221.42     41.37 o 
   8   7   8      602.88      652.10     47.99 o 
   9   7   8     1596.73     1792.37    173.67 o 
  10   7   8      431.77      468.51     68.03 o 
  11   7   8        5.86       41.69     54.16 o 
  -2   8   8        0.72      -27.96     62.24 o 
  -1   8   8      182.51      185.56     54.78 o 
   0   8   8      501.79        3.30     42.45 o 
   1   8   8       25.44       48.90     27.82 o 
   2   8   8      835.45      721.02     65.10 o 
   3   8   8     1652.00     1653.74     58.59 o 
   4   8   8      892.92      871.40     34.50 o 
   5   8   8      128.80      159.66     16.85 o 
   6   8   8      600.76      676.99     35.24 o 
   7   8   8      459.79      492.15     37.52 o 
   8   8   8      185.66      175.09     34.81 o 
   9   8   8       83.52      107.09     41.92 o 
  10   8   8      486.68      542.02     74.53 o 
   1   9   8      966.47     1117.68    127.63 o 
   2   9   8       82.50       84.03     34.13 o 
   3   9   8       93.66      130.72     21.68 o 
   4   9   8      776.97      805.99     47.47 o 
   5   9   8      357.16      371.71     27.95 o 
   6   9   8      140.38      155.61     17.73 o 
   7   9   8       16.33       19.66      8.49 o 
   8   9   8      782.18      820.63    149.50 o 
   9   9   8      620.74      698.68    101.03 o 
  10   9   8      130.09       87.40     41.30 o 
   4  10   8        0.99        3.64      9.11 o 
   5  10   8      413.27      461.57     41.46 o 
   6  10   8      851.99      936.08     94.48 o 
   7  10   8      383.86      473.67     57.85 o 
   8  10   8        6.60       15.81     20.74 o 
   9  10   8      584.94      643.70    162.91 o 
   3  11   8      163.55      265.44     54.64 o 
   4  11   8      548.98      502.36     44.81 o 
   5  11   8      200.06      220.57     17.31 o 
   6  11   8      187.10      237.82     33.71 o 
   7  11   8      986.52      973.78    185.99 o 
  -2  -9   9        4.09       -1.91     21.73 o 
  -1  -9   9      103.97      116.54     32.48 o 
   0  -9   9      431.58      468.46     60.00 o 
   1  -9   9      450.54      414.13     67.51 o 
   2  -9   9        1.94       21.28     23.59 o 
   3  -9   9      416.18      440.16     66.46 o 
   4  -9   9      495.04      461.22     61.31 o 
  -3  -8   9      352.52      347.99     49.47 o 
  -2  -8   9      571.28      513.95     59.02 o 
  -1  -8   9      143.78      178.67     37.79 o 
   0  -8   9        7.73       -1.37     21.25 o 
   1  -8   9      435.51      411.85     60.49 o 
   2  -8   9      907.64      902.36     80.62 o 
   3  -8   9      130.83      142.81     28.38 o 
   4  -8   9      331.92      310.11     72.75 o 
   5  -8   9      876.46      831.23     74.66 o 
  -4  -7   9      526.15      547.22     94.22 o 
  -3  -7   9       72.45      100.10     27.28 o 
  -2  -7   9      215.97      267.49     38.77 o 
  -1  -7   9     1468.89     1431.95    103.23 o 
   0  -7   9      419.77      500.47     62.43 o 
   1  -7   9        2.93       -2.67     15.36 o 
   2  -7   9      435.84      506.15     54.06 o 
   3  -7   9      929.28     1007.77     86.86 o 
   4  -7   9      347.71      275.58     49.02 o 
   5  -7   9      132.98       98.70     31.10 o 
   6  -7   9      618.73      586.61    104.87 o 
  -4  -6   9      347.85      369.37     42.08 o 
  -3  -6   9     1054.25      885.31     72.80 o 
  -2  -6   9      552.98      627.24     68.55 o 
  -1  -6   9      232.26      299.37     37.21 o 
   0  -6   9     1041.98     1066.55     91.59 o 
   1  -6   9      193.13      244.23     74.21 o 
   2  -6   9       30.73       34.13     19.79 o 
   3  -6   9      397.58      515.26    116.08 o 
   4  -6   9      552.28      696.74     86.10 o 
   5  -6   9      531.73      533.43     65.09 o 
   6  -6   9       46.15       41.59     21.08 o 
   7  -6   9      210.27      198.67     35.33 o 
  -5  -5   9      318.48      396.77     41.21 o 
  -4  -5   9       28.50       45.44     21.95 o 
  -3  -5   9      248.78      282.47     32.88 o 
  -2  -5   9     1266.06     1274.74     81.94 o 
  -1  -5   9     1760.87     1867.77    109.17 o 
   0  -5   9        6.16       17.82     15.52 o 
   1  -5   9     1423.76     1557.68    138.96 o 
   2  -5   9     1689.57     1758.98    129.24 o 
   3  -5   9      140.67      122.72     27.97 o 
   4  -5   9      142.02      186.10     35.11 o 
   5  -5   9     1011.21     1007.31     98.23 o 
   6  -5   9      658.17      590.88     56.98 o 
   7  -5   9      122.51      147.02     53.92 o 
   8  -5   9       55.67       36.17     22.78 o 
  -5  -4   9      337.39      365.38     60.41 o 
  -4  -4   9      345.48      361.25     58.87 o 
  -3  -4   9       68.23       54.71     20.82 o 
  -2  -4   9       64.55       50.91     19.70 o 
  -1  -4   9      473.73      528.81     53.06 o 
   0  -4   9     1591.93     1646.27     91.09 o 
   1  -4   9      311.87      342.68     34.73 o 
   2  -4   9      198.57      237.07     38.15 o 
   3  -4   9     2487.06     2516.42    227.29 o 
   4  -4   9     1612.17     1657.68    164.41 o 
   5  -4   9        7.17       -1.14     16.82 o 
   6  -4   9      921.43     1058.98    114.45 o 
   7  -4   9     1009.61      968.89     79.59 o 
   8  -4   9      120.15      100.71     29.04 o 
   9  -4   9       18.90       17.69     16.36 o 
  -5  -3   9       22.32       31.71     14.29 o 
  -4  -3   9      254.56      238.91     25.19 o 
  -3  -3   9      563.42      534.54     50.41 o 
  -2  -3   9      460.58      493.90     35.89 o 
  -1  -3   9        0.12      -14.79     20.44 o 
   0  -3   9     1022.17     1027.01     63.96 o 
   1  -3   9     2090.55     2061.24    126.16 o 
   2  -3   9     1560.98     1568.14     91.43 o 
   3  -3   9       30.69       47.30     19.11 o 
   4  -3   9     2564.61     2705.90    240.27 o 
   5  -3   9     4086.35     3991.00    394.00 o 
   6  -3   9      143.01      111.86     30.60 o 
   7  -3   9      973.78      981.47     66.64 o 
   8  -3   9     1086.50     1038.76     73.83 o 
   9  -3   9       78.26       81.43     23.44 o 
  -5  -2   9      207.18      303.17     55.86 o 
  -4  -2   9      112.06      106.26     44.02 o 
  -3  -2   9       10.50        2.77      9.04 o 
  -2  -2   9     1449.83     1569.04     87.02 o 
  -1  -2   9     1687.39     1742.46     79.78 o 
   0  -2   9      110.71      117.09     21.94 o 
   1  -2   9      845.90      850.57     63.81 o 
   2  -2   9     3005.00     3032.19    178.81 o 
   3  -2   9     1094.14     1173.87     86.40 o 
   4  -2   9       38.44       70.56     21.50 o 
   5  -2   9     1135.07     1047.14    103.68 o 
   6  -2   9     2250.91     2123.26    165.70 o 
   7  -2   9      532.02      617.08     82.58 o 
   8  -2   9       52.64       47.38     21.26 o 
   9  -2   9      403.96      372.51     36.04 o 
  10  -2   9      315.50      345.48     37.33 o 
  -5  -1   9       68.27       46.77     11.39 o 
  -4  -1   9      512.22      530.60     39.87 o 
  -3  -1   9      361.88      411.47     25.88 o 
  -2  -1   9        3.94       13.84      9.29 o 
  -1  -1   9     1915.24     1917.84    107.48 o 
   0  -1   9     2872.12     2958.66    149.48 o 
   1  -1   9      239.24      268.23     94.93 o 
   2  -1   9     1396.01     1507.39    103.32 o 
   3  -1   9     2819.05     3111.25    229.98 o 
   4  -1   9      757.81      716.60     66.71 o 
   5  -1   9      282.02      257.77     42.02 o 
   6  -1   9      194.95      260.55     38.99 o 
   7  -1   9      909.84      964.35     82.66 o 
   8  -1   9     1186.42     1173.87     68.35 o 
   9  -1   9      153.79      166.00     23.47 o 
  10  -1   9      343.94      318.91     31.31 o 
  -5   0   9       62.50       87.00     24.97 o 
  -4   0   9       21.59        8.61      8.23 o 
  -3   0   9      612.54      539.09     41.87 o 
  -2   0   9     1245.96     1214.62     81.88 o 
  -1   0   9      164.30      181.66     18.50 o 
   0   0   9      912.89      945.08     51.11 o 
   1   0   9     2390.49     2535.47    125.35 o 
   2   0   9      893.05      942.83     65.61 o 
   3   0   9       35.17       33.17     19.29 o 
   4   0   9     1527.76     1544.46    121.46 o 
   5   0   9     1816.91     1737.57    145.27 o 
   6   0   9     1242.28     1119.99     83.80 o 
   7   0   9       17.84       17.01     30.26 o 
   8   0   9     1394.39     1418.76    180.04 o 
   9   0   9     1705.32     1657.83     84.73 o 
  10   0   9      252.48      300.47     31.30 o 
  11   0   9      194.75      153.47     57.43 o 
  -5   1   9      355.96      318.21     59.51 o 
  -4   1   9      117.14      129.46     11.44 o 
  -3   1   9      174.32      142.25     16.74 o 
  -2   1   9      239.91      230.50     17.35 o 
  -1   1   9      795.34      745.05     32.39 o 
   0   1   9      361.64      448.35     53.56 o 
   1   1   9        6.36        0.73      7.69 o 
   2   1   9     1045.45     1055.77    125.48 o 
   3   1   9     2624.71     2591.98    279.13 o 
   4   1   9      455.89      417.29     44.40 o 
   5   1   9     1111.54     1016.51     85.77 o 
   6   1   9     3863.11     3944.19    281.10 o 
   7   1   9     1389.70     1382.41    123.51 o 
   8   1   9      153.41      183.34     39.04 o 
   9   1   9      628.90      608.31     40.53 o 
  10   1   9      953.38      800.92     50.49 o 
  11   1   9      118.02       91.09     42.88 o 
  -4   2   9      268.04       40.44     51.48 o 
  -3   2   9      198.65      234.92     86.26 o 
  -2   2   9       16.83       38.26     20.15 o 
  -1   2   9      158.73      195.05     19.50 o 
   0   2   9      514.26      536.74     28.41 o 
   1   2   9     2661.97     2636.77    109.71 o 
   2   2   9     1107.89     1045.57     68.91 o 
   3   2   9      483.66      410.06     44.02 o 
   4   2   9     3859.42     3599.77    213.63 o 
   5   2   9     2269.17     2292.01    155.29 o 
   6   2   9      523.55      601.81     57.27 o 
   7   2   9     3488.30     3732.09    242.79 o 
   8   2   9     1545.08     1583.88    123.91 o 
   9   2   9       29.64       54.73     13.68 o 
  10   2   9      209.82      143.99     27.00 o 
  11   2   9      304.54      378.44     93.64 o 
  -4   3   9        0.00       -5.02     23.80 o 
  -3   3   9      333.81      175.10     77.15 o 
  -2   3   9      917.26      918.80     45.57 o 
  -1   3   9      654.88      723.98    116.59 o 
   0   3   9      136.11      105.06     11.03 o 
   1   3   9     2536.28     2439.91    103.82 o 
   2   3   9     1760.20     1688.80     83.84 o 
   3   3   9       91.28       87.97     21.44 o 
   4   3   9      660.80      685.42     48.42 o 
   5   3   9     2270.14     2242.53    148.37 o 
   6   3   9      926.84      987.00     97.76 o 
   7   3   9        0.47       -8.79     18.08 o 
   8   3   9     1113.66     1185.37    137.09 o 
   9   3   9     1170.89     1124.84    154.95 o 
  10   3   9      299.79      276.01     60.16 o 
  11   3   9        4.57       34.27     75.14 o 
  -3   4   9       56.96       96.80     38.72 o 
  -2   4   9       88.12        5.59     38.00 o 
  -1   4   9     1358.17     1252.40     64.27 o 
   0   4   9     1271.02     1317.39     76.30 o 
   1   4   9       69.08       77.38     20.72 o 
   2   4   9     1524.69     1377.57    137.60 o 
   3   4   9     1881.21     1688.18    254.61 o 
   4   4   9       31.10       41.74     28.47 o 
   5   4   9      108.11       90.81     28.06 o 
   6   4   9      664.63      593.11     72.99 o 
   7   4   9     1617.55     1721.41    166.49 o 
   8   4   9      480.94      435.37     79.02 o 
   9   4   9      198.25      212.95     61.81 o 
  10   4   9     1154.30     1291.49    178.11 o 
  11   4   9      451.60      478.11    107.41 o 
  -3   5   9      365.48      346.60     69.98 o 
  -2   5   9      105.49        8.60     42.02 o 
  -1   5   9       79.57       65.68     31.41 o 
   0   5   9      648.32      623.61     49.62 o 
   1   5   9      766.74      729.16     34.56 o 
   2   5   9      288.83      296.49     17.79 o 
   3   5   9      740.43      757.45     47.18 o 
   4   5   9     1476.72     1476.91     98.09 o 
   5   5   9     1323.68     1396.89    108.70 o 
   6   5   9       65.30      109.13     33.84 o 
   7   5   9      615.30      709.84     89.20 o 
   8   5   9     1724.06     1874.85    187.00 o 
   9   5   9      843.28      881.07    123.61 o 
  10   5   9        5.19      -10.47     32.84 o 
  11   5   9      609.04      457.02    308.53 o 
  -2   6   9      156.26       39.29     56.07 o 
  -1   6   9       14.07       20.36     25.24 o 
   0   6   9        5.94       27.96     24.52 o 
   1   6   9      168.28      156.78     16.35 o 
   2   6   9     1211.92     1084.95     41.80 o 
   3   6   9      946.38     1026.16     53.16 o 
   4   6   9      108.51       97.25     14.30 o 
   5   6   9     2000.22     1979.00    149.28 o 
   6   6   9     2205.46     2335.75    194.31 o 
   7   6   9      410.82      451.43     69.41 o 
   8   6   9      440.53      536.08     29.63 o 
   9   6   9     1863.01     2006.64    225.14 o 
  10   6   9     1084.32     1054.02    106.36 o 
  11   6   9        8.17       38.43     32.70 o 
  -2   7   9        4.16      -20.36     32.70 o 
  -1   7   9      117.80      145.84     45.89 o 
   0   7   9      249.97      329.68     57.50 o 
   1   7   9      135.45      127.63     35.56 o 
   2   7   9       96.72      105.51     10.96 o 
   3   7   9      737.79      725.23     33.03 o 
   4   7   9      781.08      936.48     59.48 o 
   5   7   9       29.16       53.32     18.66 o 
   6   7   9     1643.87     1780.88    109.87 o 
   7   7   9     1102.93     1312.12     87.64 o 
   8   7   9      321.49      370.85     33.38 o 
   9   7   9       64.71       78.46     56.07 o 
  10   7   9      307.70      401.27     79.04 o 
   0   8   9      289.04      343.88     65.68 o 
   1   8   9      577.97      681.02     84.89 o 
   2   8   9      141.69       94.07     54.78 o 
   3   8   9       46.88       47.80      7.39 o 
   4   8   9      601.91      623.56     39.96 o 
   5   8   9      971.05      908.04     50.60 o 
   6   8   9      154.50      193.79     56.67 o 
   7   8   9      180.48      186.46     65.24 o 
   8   8   9     1196.13     1246.71    101.44 o 
   9   8   9      679.96      718.63     82.00 o 
  10   8   9       65.33       61.12     35.13 o 
   3   9   9      106.55      129.50     33.13 o 
   4   9   9       58.42       32.77      8.89 o 
   5   9   9      329.54      401.61     53.13 o 
   6   9   9      821.78      862.79     55.18 o 
   7   9   9      145.86      141.23     24.88 o 
   8   9   9        6.58       50.98     24.16 o 
   9   9   9      526.17      660.68     76.05 o 
   4  10   9      271.17      284.76     43.02 o 
   5  10   9       67.05       75.51     14.86 o 
   6  10   9       46.47       56.03     28.04 o 
   7  10   9      277.45      313.13     66.04 o 
   8  10   9      447.71      363.95     48.03 o 
  -1  -8  10      318.77      342.08     61.67 o 
   0  -8  10      459.09      420.38     67.84 o 
   1  -8  10        2.01        0.85     21.81 o 
   2  -8  10      280.99      348.65     75.00 o 
   3  -8  10     1204.65     1132.51    134.80 o 
   4  -8  10      228.25      196.79     41.39 o 
  -2  -7  10      143.30      170.40     34.92 o 
  -1  -7  10       40.83       42.46     22.75 o 
   0  -7  10      630.53      639.84     66.55 o 
   1  -7  10      463.98      452.52    103.75 o 
   2  -7  10      320.81      317.62     48.92 o 
   3  -7  10       25.94       56.12     33.92 o 
   4  -7  10      638.22      618.75     77.18 o 
   5  -7  10      549.39      503.34     58.20 o 
   6  -7  10        0.90        3.61     17.56 o 
  -3  -6  10      139.67      155.99     37.06 o 
  -2  -6  10     1311.30     1351.42     99.93 o 
  -1  -6  10      538.70      558.69     92.15 o 
   0  -6  10       75.25       76.58     35.28 o 
   1  -6  10     2576.54     2542.07    193.88 o 
   2  -6  10      889.18      889.21    124.69 o 
   3  -6  10       70.57       77.80     29.02 o 
   4  -6  10       23.05       24.34     23.62 o 
   5  -6  10      354.46      387.93     60.98 o 
   6  -6  10      504.80      542.31     57.81 o 
   7  -6  10       75.29      111.78     31.79 o 
  -4  -5  10      196.02      202.52     47.68 o 
  -3  -5  10       54.67       45.37     19.37 o 
  -2  -5  10       82.41       60.68     26.34 o 
  -1  -5  10      640.29      648.21     55.88 o 
   0  -5  10     1074.51     1045.59     76.48 o 
   1  -5  10        5.97       33.48     19.57 o 
   2  -5  10      500.43      538.11     95.94 o 
   3  -5  10      573.31      587.92     61.45 o 
   4  -5  10      309.28      419.21     58.58 o 
   5  -5  10       32.51       48.94     32.88 o 
   6  -5  10       98.82       51.18     29.94 o 
   7  -5  10      600.68      463.97     54.40 o 
   8  -5  10      314.59      303.70     48.86 o 
  -4  -4  10      265.89      252.56     38.65 o 
  -3  -4  10      341.73      304.37     33.72 o 
  -2  -4  10      308.76      372.12     36.35 o 
  -1  -4  10        8.47       32.60     29.97 o 
   0  -4  10      252.09      212.69     35.21 o 
   1  -4  10     1552.37     1567.28    199.69 o 
   2  -4  10      853.98      838.39     94.07 o 
   3  -4  10      107.50      126.20     29.65 o 
   4  -4  10     1353.43     1310.56    135.66 o 
   5  -4  10     1087.12     1158.84    184.63 o 
   6  -4  10      124.45       84.83     32.18 o 
   7  -4  10      342.26      325.26     45.05 o 
   8  -4  10      614.10      654.10     66.49 o 
  -4  -3  10       20.72       46.28     19.98 o 
  -3  -3  10       91.32       91.66     20.15 o 
  -2  -3  10      402.17      390.98     34.71 o 
  -1  -3  10      469.55      501.57     51.12 o 
   0  -3  10      178.87      252.15     45.53 o 
   1  -3  10      131.36      145.94     24.26 o 
   2  -3  10     1858.46     1929.54    174.16 o 
   3  -3  10     2055.11     2230.52    161.51 o 
   4  -3  10        0.32        9.40     22.45 o 
   5  -3  10     1190.22     1161.90    123.90 o 
   6  -3  10     1368.53     1320.10    113.35 o 
   7  -3  10      141.29      118.68     36.65 o 
   8  -3  10       74.49      100.51     30.76 o 
   9  -3  10      390.06      371.03     40.90 o 
  -4  -2  10      403.27      421.66     95.15 o 
  -3  -2  10      337.14      356.27     30.83 o 
  -2  -2  10       11.60       30.99     12.94 o 
  -1  -2  10      229.94      281.23     33.20 o 
   0  -2  10     1164.39     1185.86     75.72 o 
   1  -2  10      300.16      361.21     41.54 o 
   2  -2  10      126.63      156.65     24.93 o 
   3  -2  10     1464.54     1512.42    114.44 o 
   4  -2  10     1272.22     1220.18     90.01 o 
   5  -2  10       41.91       38.99     22.30 o 
   6  -2  10      487.32      501.22     76.94 o 
   7  -2  10     1128.87     1167.72    106.74 o 
   8  -2  10      334.05      304.24     37.71 o 
   9  -2  10        5.02       27.62     17.18 o 
  -4  -1  10        1.22        2.52     12.40 o 
  -3  -1  10      643.13      641.92     66.18 o 
  -2  -1  10     1215.77     1265.22     76.66 o 
  -1  -1  10      131.88      139.39     49.04 o 
   0  -1  10     1226.61     1139.46     61.27 o 
   1  -1  10     1880.78     1950.13    106.05 o 
   2  -1  10      319.70      356.05     32.80 o 
   3  -1  10       16.58       56.61     24.52 o 
   4  -1  10      321.74      344.05     39.76 o 
   5  -1  10      935.93      852.39     71.58 o 
   6  -1  10      736.04      579.67     75.65 o 
   7  -1  10       32.65       34.39     24.56 o 
   8  -1  10     1057.31      987.77     96.25 o 
   9  -1  10      918.44      914.77     76.59 o 
  10  -1  10      138.63      130.41     30.86 o 
  -4   0  10       93.91      132.07     24.13 o 
  -3   0  10        8.39        0.83      7.49 o 
  -2   0  10      324.56      297.75     26.10 o 
  -1   0  10      599.94      686.88     74.43 o 
   0   0  10      565.65      515.09     51.91 o 
   1   0  10      219.92      205.53     22.10 o 
   2   0  10     1637.54     1619.83     85.16 o 
   3   0  10     1695.52     1713.26    170.94 o 
   4   0  10      143.15      156.12     45.01 o 
   5   0  10      158.27      160.76     50.15 o 
   6   0  10     1481.59     1462.11    108.63 o 
   7   0  10     1532.15     1454.61    115.66 o 
   8   0  10        3.40       27.47     24.03 o 
   9   0  10      588.72      644.51     51.18 o 
  10   0  10      912.27      853.49     60.57 o 
  -4   1  10      196.44      206.21     51.34 o 
  -3   1  10       54.12       56.74     23.58 o 
  -2   1  10        1.74       -2.75      7.41 o 
  -1   1  10       51.59       46.89     14.70 o 
   0   1  10      397.28      462.17     53.63 o 
   1   1  10     1047.73     1162.84     72.37 o 
   2   1  10      166.96      183.32     34.70 o 
   3   1  10     1824.96     1787.49    110.33 o 
   4   1  10     2975.88     2755.98    180.90 o 
   5   1  10     1241.45     1050.22     78.00 o 
   6   1  10      247.85      293.45     41.14 o 
   7   1  10     1030.47     1070.06    113.36 o 
   8   1  10     1014.57     1036.12     97.88 o 
   9   1  10       70.23       65.96     16.11 o 
  10   1  10      231.12      271.86     96.30 o 
  -3   2  10      100.06      113.14     69.69 o 
  -2   2  10      315.61      332.27    124.83 o 
  -1   2  10      129.21      115.54     31.84 o 
   0   2  10       15.36       18.41     12.78 o 
   1   2  10     1094.71      879.48     48.91 o 
   2   2  10     2018.24     2009.02    179.40 o 
   3   2  10      500.32      519.81     50.97 o 
   4   2  10      864.73      887.54     71.11 o 
   5   2  10     2397.53     2369.84    145.14 o 
   6   2  10     1413.48     1364.38    101.97 o 
   7   2  10        7.15        3.81     17.92 o 
   8   2  10      786.59      846.45     84.11 o 
   9   2  10      724.60      705.97    118.74 o 
  10   2  10      145.21      141.73     19.61 o 
  11   2  10        1.63       -6.02     34.56 o 
  -3   3  10       71.57       30.54     52.06 o 
  -2   3  10       84.98       62.24     56.93 o 
  -1   3  10      729.32      699.57     27.08 o 
   0   3  10      361.80      411.81     35.28 o 
   1   3  10      349.71      318.41     52.77 o 
   2   3  10     1231.15     1068.13    132.93 o 
   3   3  10     3726.87     3412.03    229.23 o 
   4   3  10      264.98      264.56     40.58 o 
   5   3  10      306.00      353.68     53.05 o 
   6   3  10     1278.98     1330.44     99.47 o 
   7   3  10     1022.43     1009.88     99.31 o 
   8   3  10       73.70       53.20     64.67 o 
   9   3  10      198.97      279.21     72.99 o 
  10   3  10      589.33      597.25     36.85 o 
  11   3  10      330.92      425.62    104.54 o 
  -2   4  10      125.44       27.25     50.76 o 
  -1   4  10      140.15      131.64     38.00 o 
   0   4  10      419.93      389.85     64.65 o 
   1   4  10      361.11      347.29     90.13 o 
   2   4  10       14.45       17.31     13.33 o 
   3   4  10      254.80      203.56     29.22 o 
   4   4  10      992.40      924.61     59.87 o 
   5   4  10      677.17      611.42     59.16 o 
   6   4  10      148.47      151.11     30.80 o 
   7   4  10      323.67      379.44     66.68 o 
   8   4  10     1329.39     1439.62    168.07 o 
   9   4  10      687.63      906.74    130.78 o 
  10   4  10        1.89       22.37     65.10 o 
  11   4  10      658.20      725.33    234.32 o 
  -2   5  10      277.52       90.06     72.56 o 
  -1   5  10      151.18      176.67     47.04 o 
   0   5  10        2.35      -24.81     24.81 o 
   1   5  10      523.81      489.17     31.25 o 
   2   5  10      471.94      506.76     34.59 o 
   3   5  10      365.43      322.51     29.25 o 
   4   5  10       69.36       75.29     33.41 o 
   5   5  10      711.82      719.88     68.83 o 
   6   5  10      924.24      856.83    148.57 o 
   7   5  10      403.61      458.60     70.84 o 
   8   5  10       75.45       50.62     63.81 o 
   9   5  10     1588.37     1634.08    195.31 o 
  10   5  10     1043.33     1204.15    170.94 o 
  11   5  10        5.54      -16.20     39.58 o 
  -1   6  10      150.59      140.97     44.31 o 
   0   6  10      258.15      372.13     60.52 o 
   1   6  10      184.39      184.70     68.12 o 
   2   6  10       41.53       29.21     12.31 o 
   3   6  10      845.96      721.15     37.38 o 
   4   6  10      960.71      739.35    407.55 o 
   5   6  10       66.26       48.90     21.80 o 
   6   6  10      618.50      681.59     79.02 o 
   7   6  10     1003.24     1153.39    127.20 o 
   8   6  10      336.48      320.22     70.98 o 
   9   6  10       76.56      129.92     55.21 o 
  10   6  10      635.78      784.27    232.89 o 
   0   7  10       62.83       44.60     31.98 o 
   1   7  10      130.50      164.63     72.85 o 
   2   7  10      253.18      338.43     30.96 o 
   3   7  10        2.31        1.22      5.54 o 
   4   7  10      959.82      930.74     47.10 o 
   5   7  10     1450.29     1473.87     93.06 o 
   6   7  10      132.80      139.59     24.86 o 
   7   7  10      686.56      850.51     55.72 o 
   8   7  10      831.51      967.62     60.58 o 
   9   7  10      139.55       73.44     80.81 o 
  10   7  10       12.12        1.48     21.78 o 
   3   8  10      606.67      550.46     56.66 o 
   4   8  10        0.42        8.85      7.22 o 
   5   8  10      216.70      279.84     29.03 o 
   6   8  10      845.68      894.34     79.04 o 
   7   8  10      139.74      127.22     18.68 o 
   8   8  10      108.58      131.67     33.71 o 
   9   8  10      268.67      359.50    235.11 o 
   4   9  10      273.02      237.63     43.74 o 
   5   9  10       32.04       29.63     11.40 o 
   6   9  10       44.84       42.15     23.73 o 
   7   9  10      217.28      246.80     58.41 o 
   8   9  10      475.29      619.70     81.08 o 
   5  10  10      362.91      345.34     24.09 o 
   6  10  10      330.11      347.01     57.72 o 
  -1  -7  11      244.14      316.90     80.09 o 
   0  -7  11        1.35        6.36     30.54 o 
   1  -7  11      337.88      405.24     55.45 o 
   2  -7  11      529.06      575.50    115.58 o 
   3  -7  11       11.07       27.36     26.61 o 
   4  -7  11       70.32      115.52     60.37 o 
  -2  -6  11       36.35       32.85     22.00 o 
  -1  -6  11      490.01      447.16     54.13 o 
   0  -6  11      351.00      398.34     78.73 o 
   1  -6  11        5.97        7.92     18.15 o 
   2  -6  11      232.60      318.14     54.21 o 
   3  -6  11      220.61      248.71     47.14 o 
   4  -6  11      240.87      245.13     55.21 o 
   5  -6  11       22.30      -30.74     30.74 o 
   6  -6  11      124.66      133.08     33.37 o 
  -2  -5  11      192.71      183.43     33.01 o 
  -1  -5  11        7.71       45.42     26.38 o 
   0  -5  11      287.26      312.79     50.67 o 
   1  -5  11      297.14      293.96     51.73 o 
   2  -5  11      264.33      265.45     43.04 o 
   3  -5  11       53.33       80.09     36.12 o 
   4  -5  11      273.44      349.59     55.20 o 
   5  -5  11      523.59      594.77    137.31 o 
   6  -5  11      317.04      306.01     58.81 o 
   7  -5  11       51.81       39.79     23.92 o 
  -3  -4  11       52.67       17.32     15.81 o 
  -2  -4  11      212.48      257.04     41.64 o 
  -1  -4  11      296.27      327.93     45.24 o 
   0  -4  11      160.68      169.64     28.47 o 
   1  -4  11      130.25      128.77     28.40 o 
   2  -4  11     1216.18     1230.74     96.24 o 
   3  -4  11      655.72      652.73    119.88 o 
   4  -4  11        0.06        0.99     17.93 o 
   5  -4  11      673.10      626.24    167.35 o 
   6  -4  11      672.05      620.62    104.11 o 
   7  -4  11      275.57      304.58     75.71 o 
   8  -4  11        4.52       13.54     26.49 o 
  -3  -3  11      100.59      112.56     31.84 o 
  -2  -3  11        0.50       13.69     24.19 o 
  -1  -3  11       65.57       28.54     15.81 o 
   0  -3  11      925.43      968.17     76.95 o 
   1  -3  11      941.84      890.25     82.15 o 
   2  -3  11        3.06        1.21     26.03 o 
   3  -3  11     1322.87     1322.83    100.72 o 
   4  -3  11     1454.45     1438.42    115.44 o 
   5  -3  11        5.20       22.32     33.91 o 
   6  -3  11      435.24      398.42     61.28 o 
   7  -3  11      406.99      447.09     68.12 o 
   8  -3  11      193.67      176.02     31.37 o 
  -3  -2  11      353.67      280.61     35.78 o 
  -2  -2  11      532.99      529.85     51.77 o 
  -1  -2  11        9.96       40.32     18.24 o 
   0  -2  11      426.12      377.50     44.73 o 
   1  -2  11     1322.93     1377.84    127.99 o 
   2  -2  11      638.53      628.16     62.57 o 
   3  -2  11        4.71        1.35     19.20 o 
   4  -2  11      793.50      819.20     92.89 o 
   5  -2  11     1930.50     1880.72    143.57 o 
   6  -2  11      313.57      348.23     54.25 o 
   7  -2  11       60.25      110.84     44.87 o 
   8  -2  11      429.51      395.69     64.89 o 
   9  -2  11      237.25      200.45     39.18 o 
  -3  -1  11        0.87       19.89     15.68 o 
  -2  -1  11      391.39      356.72     29.86 o 
  -1  -1  11      646.27      692.86     51.05 o 
   0  -1  11      154.07      151.37     20.98 o 
   1  -1  11      104.15      104.37     23.08 o 
   2  -1  11      965.19      945.96     63.47 o 
   3  -1  11      704.90      713.54    107.19 o 
   4  -1  11       60.00       20.44     18.66 o 
   5  -1  11      189.44      192.32     36.28 o 
   6  -1  11     1203.60     1014.14     97.65 o 
   7  -1  11      924.27      797.78     86.28 o 
   8  -1  11       13.63       21.06     49.40 o 
   9  -1  11      345.33      358.33     42.43 o 
  -3   0  11      175.43      209.12     21.15 o 
  -2   0  11       17.17       30.70     11.48 o 
  -1   0  11      220.05      256.40     47.68 o 
   0   0  11      479.17      501.16     34.30 o 
   1   0  11      385.40      407.78     43.52 o 
   2   0  11       20.39       15.34     13.15 o 
   3   0  11      418.33      431.81     52.84 o 
   4   0  11      527.77      497.62     57.31 o 
   5   0  11      352.74      288.79     49.09 o 
   6   0  11        1.85      -10.37     24.78 o 
   7   0  11      598.57      583.30     91.63 o 
   8   0  11     1062.66     1078.73    128.87 o 
   9   0  11      294.50      364.68     63.27 o 
  10   0  11      214.92      249.59     41.45 o 
  -3   1  11      141.27      158.32     49.19 o 
  -2   1  11      303.29      289.51     28.15 o 
  -1   1  11      172.35      173.86     25.38 o 
   0   1  11        1.45       11.94      9.68 o 
   1   1  11      584.90      556.37     46.32 o 
   2   1  11     1168.59     1086.54    201.98 o 
   3   1  11      389.27      413.02     37.12 o 
   4   1  11      355.63      284.42     41.00 o 
   5   1  11     1321.31     1214.49     91.02 o 
   6   1  11      819.49      753.82     72.63 o 
   7   1  11      131.20      109.09     33.44 o 
   8   1  11      631.75      702.91     79.15 o 
   9   1  11     1325.79     1200.92    201.49 o 
  10   1  11      291.38      300.70     49.61 o 
  -2   2  11       77.07       60.52     33.99 o 
  -1   2  11      433.69      547.02    120.82 o 
   0   2  11      400.96      457.17     42.88 o 
   1   2  11       14.50       27.30     11.27 o 
   2   2  11      332.93      268.28     26.63 o 
   3   2  11     1145.00      943.93     99.88 o 
   4   2  11      282.95      288.13     38.45 o 
   5   2  11     1133.80     1052.34     81.25 o 
   6   2  11     1406.21     1441.33    108.27 o 
   7   2  11      570.07      567.51     77.25 o 
   8   2  11       12.01       40.91     59.44 o 
   9   2  11      106.44      152.85     41.91 o 
  10   2  11      389.80      444.85     39.36 o 
  -2   3  11       91.14      163.05     49.90 o 
  -1   3  11       13.84       22.72     16.30 o 
   0   3  11      157.10      133.39     21.18 o 
   1   3  11      577.12      584.32    112.79 o 
   2   3  11      588.67      517.82     36.31 o 
   3   3  11       10.04       12.75     12.24 o 
   4   3  11     1072.41      962.86     81.60 o 
   5   3  11     1129.96     1128.42    107.18 o 
   6   3  11       17.29       12.69     18.12 o 
   7   3  11      582.83      635.77    187.00 o 
   8   3  11      726.29      827.33    109.65 o 
   9   3  11      325.95      315.20     81.02 o 
  10   3  11        0.83        3.38     10.03 o 
  -1   4  11      325.36      442.68     71.41 o 
   0   4  11       17.86        5.32     14.68 o 
   1   4  11      652.57      545.66     88.84 o 
   2   4  11      426.16      393.30     66.40 o 
   3   4  11       30.57       32.24     13.67 o 
   4   4  11        2.98       -0.91     11.51 o 
   5   4  11      792.61      758.90     63.89 o 
   6   4  11      860.83      894.91     77.82 o 
   7   4  11      311.68      425.50     72.26 o 
   8   4  11       87.76       65.68     40.44 o 
   9   4  11      902.28      835.04    130.21 o 
  10   4  11      732.56      863.29    244.07 o 
  -1   5  11      108.61      109.13     43.16 o 
   0   5  11      200.86      259.85     53.06 o 
   1   5  11        2.87        7.58      9.58 o 
   2   5  11      147.23      122.55     25.17 o 
   3   5  11      385.64      296.14     60.37 o 
   4   5  11      291.97      268.49     74.43 o 
   5   5  11       71.34       66.11     23.66 o 
   6   5  11      189.14      251.96     46.89 o 
   7   5  11     1293.89     1371.08    146.13 o 
   8   5  11      750.47      901.14    199.62 o 
   9   5  11        8.89       32.27     38.58 o 
  10   5  11      719.21      680.02    127.63 o 
   1   6  11      325.30      312.62     55.07 o 
   2   6  11      301.99      303.84     19.26 o 
   3   6  11        5.57       13.13     12.82 o 
   4   6  11      555.90      566.52     37.23 o 
   5   6  11      969.22      941.30     83.17 o 
   6   6  11       98.16       94.50     32.84 o 
   7   6  11      388.10      655.06    146.84 o 
   8   6  11      885.45     1153.53    144.41 o 
   9   6  11      221.28      376.72     85.32 o 
  10   6  11       10.92        1.86     59.51 o 
   3   7  11      696.50      661.37     64.82 o 
   4   7  11        2.12       -3.30     20.79 o 
   5   7  11      852.93      708.62    442.25 o 
   6   7  11      973.92     1062.94     78.30 o 
   7   7  11      257.99      263.72     55.93 o 
   8   7  11       95.43       52.77     38.15 o 
   9   7  11      339.72      368.69     86.04 o 
   4   8  11      256.71      250.56     37.28 o 
   5   8  11        3.52        6.83     10.21 o 
   6   8  11      314.21      262.66     53.27 o 
   7   8  11      317.16      331.10     42.52 o 
   8   8  11      262.87      284.27     62.09 o 
   5   9  11       98.01       76.75     14.09 o 
   6   9  11      160.18      126.77     28.75 o 
   7   9  11       33.15       40.64     19.80 o 
   1  -6  12      111.61       95.27     32.85 o 
   2  -6  12      291.48      351.48     68.53 o 
   3  -6  12       18.10       38.79     35.92 o 
   4  -6  12      222.72      230.91     54.21 o 
   0  -5  12       18.89       28.55     26.03 o 
   1  -5  12      207.80      214.50     46.68 o 
   2  -5  12      451.57      427.99     58.01 o 
   3  -5  12      281.12      315.31     64.96 o 
   4  -5  12       36.89       30.52     27.26 o 
   5  -5  12      168.33      133.50     45.18 o 
   6  -5  12      530.71      517.04     83.57 o 
  -1  -4  12      123.57      105.37     26.53 o 
   0  -4  12      398.40      367.00     56.04 o 
   1  -4  12      136.71      159.28     32.32 o 
   2  -4  12       73.32       69.55     27.14 o 
   3  -4  12      501.13      570.45     66.80 o 
   4  -4  12      518.19      498.60     82.43 o 
   5  -4  12       52.24       33.81     34.15 o 
   6  -4  12       77.68       92.67     47.78 o 
   7  -4  12      276.82      291.24    106.84 o 
  -1  -3  12      114.68       80.42     37.86 o 
   0  -3  12       43.84       30.10     17.76 o 
   1  -3  12      505.98      469.26     49.24 o 
   2  -3  12      678.87      717.80     77.86 o 
   3  -3  12       17.52       35.04     23.21 o 
   4  -3  12      692.96      675.59     76.09 o 
   5  -3  12      711.81      688.83     81.30 o 
   6  -3  12       68.74       58.60     32.48 o 
   7  -3  12      147.31      122.28     44.29 o 
   8  -3  12      200.96      172.74     61.50 o 
  -1  -2  12      400.95      419.03     49.74 o 
   0  -2  12      122.98      120.71     23.19 o 
   1  -2  12       10.59       -2.14     16.81 o 
   2  -2  12      754.62      783.07     78.87 o 
   3  -2  12      984.38     1041.94    140.18 o 
   4  -2  12       35.27       45.72     30.44 o 
   5  -2  12      315.93      275.96     49.06 o 
   6  -2  12      580.45      490.49     69.65 o 
   7  -2  12      153.52      187.29     48.25 o 
   8  -2  12        0.41        7.89     25.29 o 
  -2  -1  12        1.73       12.62     14.63 o 
  -1  -1  12      112.85       97.96     25.05 o 
   0  -1  12      309.91      310.91     35.08 o 
   1  -1  12       82.22       70.63     19.20 o 
   2  -1  12        1.90       17.50     18.63 o 
   3  -1  12      209.61      171.85     31.22 o 
   4  -1  12      433.42      333.50     45.98 o 
   5  -1  12      403.89      342.49     51.13 o 
   6  -1  12        1.18        5.98     21.16 o 
   7  -1  12      423.10      445.09    113.92 o 
   8  -1  12      561.65      610.24    102.65 o 
   9  -1  12       97.20       73.77     36.70 o 
  -1   0  12       40.96       64.98     20.72 o 
   0   0  12      186.89      164.89     21.29 o 
   1   0  12      329.71      384.23     34.35 o 
   2   0  12      203.21      189.03     45.97 o 
   3   0  12      123.80      130.87     26.02 o 
   4   0  12        7.50       21.51     18.61 o 
   5   0  12      757.06      678.57     81.32 o 
   6   0  12      841.65      710.79     79.65 o 
   7   0  12      258.77      307.38     60.30 o 
   8   0  12      427.45      446.23     68.64 o 
   9   0  12      952.63     1026.70    118.27 o 
  -1   1  12      155.42      147.27     17.88 o 
   0   1  12      263.92      261.17     26.25 o 
   1   1  12        0.96       -3.69     10.33 o 
   2   1  12      307.35      311.33     37.00 o 
   3   1  12      984.63      855.95     65.13 o 
   4   1  12      432.62      374.66     48.86 o 
   5   1  12        7.24       21.91     24.89 o 
   6   1  12      686.10      599.04     66.65 o 
   7   1  12      564.58      457.76     63.98 o 
   8   1  12       33.78       32.18     47.40 o 
   9   1  12      115.97      111.53     41.72 o 
  -1   2  12        2.29        4.35     13.26 o 
   0   2  12      121.21      132.90     16.92 o 
   1   2  12      550.86      622.98     41.03 o 
   2   2  12      347.79      382.14     59.30 o 
   3   2  12      528.52      475.72     57.55 o 
   4   2  12     1786.55     1640.68    131.64 o 
   5   2  12     1422.17     1350.55     98.49 o 
   6   2  12       75.32      117.99     31.69 o 
   7   2  12      473.48      492.16    167.64 o 
   8   2  12      240.82      235.73     49.52 o 
   9   2  12      128.62      126.59     42.27 o 
  -1   3  12       67.05       77.15     40.44 o 
   0   3  12        2.46       -3.16     12.79 o 
   1   3  12      453.14      405.24     31.05 o 
   2   3  12      582.74      508.46    116.08 o 
   3   3  12      121.80      133.76     22.47 o 
   4   3  12       40.06       46.18     37.07 o 
   5   3  12      573.54      597.74    109.92 o 
   6   3  12      738.23      672.88     68.54 o 
   7   3  12       37.99       22.39     23.31 o 
   8   3  12       93.48      113.01     48.02 o 
   9   3  12      315.47      423.76     94.50 o 
   0   4  12      193.32      222.99     55.35 o 
   1   4  12       20.46        1.45      7.63 o 
   2   4  12      128.79      129.19     44.38 o 
   3   4  12      319.51      264.25     32.55 o 
   4   4  12      162.80      134.19     35.07 o 
   5   4  12       62.40       65.83     23.22 o 
   6   4  12      122.22      131.81     37.71 o 
   7   4  12      773.55      898.90    117.27 o 
   8   4  12      347.22      439.67     86.76 o 
   9   4  12       17.40       58.08     77.29 o 
   2   5  12       60.18       51.03     12.43 o 
   3   5  12        8.77        0.01      9.07 o 
   4   5  12      155.42      148.94     22.29 o 
   5   5  12      565.08      545.07     57.79 o 
   6   5  12      330.95      344.02     53.92 o 
   7   5  12       60.04       24.09     29.11 o 
   8   5  12      763.77      763.91    189.29 o 
   9   5  12      383.67      560.28    104.54 o 
   3   6  12      149.94      159.46     21.22 o 
   4   6  12        0.32        0.72     11.04 o 
   5   6  12      383.26      391.35     76.58 o 
   6   6  12      526.86      615.34    124.33 o 
   7   6  12      167.79      165.20     46.61 o 
   8   6  12       30.66       18.79     32.41 o 
   9   6  12      612.03      545.94    106.69 o 
   4   7  12      346.80      346.60     34.85 o 
   5   7  12       71.65       51.77     36.85 o 
   6   7  12      157.87      189.87     41.01 o 
   7   7  12      176.48      221.99     50.91 o 
   8   7  12      105.66      108.84     48.33 o 
   5   8  12      315.50      296.83     40.22 o 
   6   8  12      162.42      157.34     41.59 o 
   1  -4  13      221.77      247.51     54.21 o 
   2  -4  13      350.58      342.64     71.34 o 
   3  -4  13       22.40       16.71     23.24 o 
   4  -4  13      128.59      116.83     56.21 o 
   5  -4  13      300.97      304.53     61.73 o 
   1  -3  13       39.42       27.93     25.97 o 
   2  -3  13      575.26      625.89     78.44 o 
   3  -3  13      550.00      574.07     95.22 o 
   4  -3  13        3.81       18.70     24.13 o 
   5  -3  13      262.69      276.64     67.44 o 
   6  -3  13      317.25      311.95     62.55 o 
   0  -2  13      212.51      203.09     97.51 o 
   1  -2  13      336.70      340.96     40.69 o 
   2  -2  13       24.12       16.25     20.28 o 
   3  -2  13      225.78      247.87     41.28 o 
   4  -2  13      572.80      568.96     95.00 o 
   5  -2  13       67.36       73.87     39.42 o 
   6  -2  13       46.95       22.32     27.55 o 
   7  -2  13      167.49      314.30    125.91 o 
   0  -1  13      109.74       86.18     34.85 o 
   1  -1  13      237.72      207.56     34.32 o 
   2  -1  13       88.24       87.02     31.21 o 
   3  -1  13       98.54       96.80     35.89 o 
   4  -1  13       12.30       42.16     24.11 o 
   5  -1  13      526.20      440.83     77.91 o 
   6  -1  13      512.17      512.74     72.80 o 
   7  -1  13       17.74      -11.63     30.94 o 
   8  -1  13      172.41      205.96     53.84 o 
   0   0  13       65.28       52.26     22.09 o 
   1   0  13        0.09       18.04     14.22 o 
   2   0  13       88.57       98.19     22.60 o 
   3   0  13      303.85      269.70     37.58 o 
   4   0  13      280.08      262.99     47.54 o 
   5   0  13        4.54       -2.50     17.81 o 
   6   0  13      657.15      703.79     82.56 o 
   7   0  13      985.59      994.07    192.02 o 
   8   0  13       54.13       69.73     36.08 o 
   0   1  13      122.82      105.40     36.71 o 
   1   1  13      342.19      358.72     34.92 o 
   2   1  13       54.35       36.80     16.46 o 
   3   1  13      128.31      126.36     25.52 o 
   4   1  13      381.25      354.51     67.47 o 
   5   1  13      181.95      152.24     45.44 o 
   6   1  13       13.63       23.61     29.69 o 
   7   1  13      619.88      552.86    107.55 o 
   8   1  13      327.64      347.29     78.18 o 
   1   2  13      107.91       70.94     17.10 o 
   2   2  13      549.48      533.00     59.37 o 
   3   2  13      166.59      138.49     35.49 o 
   4   2  13       39.18       24.61     17.95 o 
   5   2  13      292.20      324.82     46.68 o 
   6   2  13      342.73      405.21     53.61 o 
   7   2  13      128.19      153.46     48.04 o 
   8   2  13       91.57      109.69     39.40 o 
   1   3  13       11.18       13.63     17.50 o 
   2   3  13      142.23      110.98     28.68 o 
   3   3  13      308.37      273.43     58.22 o 
   4   3  13       87.81      114.75     24.55 o 
   5   3  13      103.32       77.94     25.57 o 
   6   3  13      174.46      126.25     32.13 o 
   7   3  13      407.14      444.65     62.86 o 
   8   3  13       87.57       84.03     35.16 o 
   2   4  13      102.05      126.03     55.64 o 
   3   4  13        0.46      -12.16     12.16 o 
   4   4  13       77.12       92.00     32.82 o 
   5   4  13      302.35      269.18     73.06 o 
   6   4  13      152.63      129.30     32.99 o 
   7   4  13       32.07       19.09     31.83 o 
   8   4  13      427.66      478.68     89.48 o 
   3   5  13      166.47      163.46     24.67 o 
   4   5  13       72.11       70.94     33.84 o 
   5   5  13       68.03       75.29     24.81 o 
   6   5  13      489.16      446.70     63.81 o 
   7   5  13      309.70      408.99     69.26 o 
   8   5  13        3.83      -47.61     67.69 o 
   4   6  13      240.69      241.63     31.98 o 
   5   6  13       61.94       88.34     25.10 o 
   6   6  13       59.39       27.39     23.37 o 
   7   6  13      522.42      520.98     77.72 o 
   3  -1  14      264.37      300.13     43.44 o 
   4  -1  14      137.85      132.30     51.77 o 
   5  -1  14        7.90        2.87     33.84 o 
   3   0  14       30.04       30.19     19.73 o 
   4   0  14      160.52      133.71     32.71 o 
   5   0  14      329.94      293.92     51.37 o 
   6   0  14       54.63       58.39     37.86 o 
   3   1  14      143.39      169.85    130.35 o 
   4   1  14        2.69      -15.22     18.93 o 
   5   1  14      310.35      259.89     50.90 o 
   6   1  14      454.46      425.32     80.04 o 
   3   2  14      375.17      426.59    147.71 o 
   4   2  14       93.08       70.98     23.54 o 
   5   2  14        7.96       21.51     21.04 o 
   6   2  14       60.68       67.81     29.33 o 
   4   3  14      285.03      268.63     36.94 o 
   5   3  14      281.12      263.61     66.90 o 
   6   3  14       19.09       16.43     28.17 o 
                                                 
